# Supplementary material for: Remodeling the cellular stress response for enhanced genetic code expansion in mammalian cells
Source: Nat Commun. 2023 Oct 31;14:6931. doi: 10.1038/s41467-023-42689-2 (PMC10616097; doi:10.1038/s41467-023-42689-2)
Supplement: Supplementary file 6 — Source Data [file 41467_2023_42689_MOESM6_ESM.zip]

Archive with 4 entries (4 files):
- Source Data_Figs. 1-4.xlsx
- Source Data_Primers used for cloning in this stidy.xlsx
- Source Data_Statistical significance tests.xlsx
- Source Data_Supplementary Figs..xlsx
