# Supplementary material for: Remodeling the cellular stress response for enhanced genetic code expansion in mammalian cells
Source: Nat Commun. 2023 Oct 31;14:6931. doi: 10.1038/s41467-023-42689-2 (PMC10616097; doi:10.1038/s41467-023-42689-2)
Supplement: Supplementary file 6 — Source Data [file 41467_2023_42689_MOESM6_ESM.zip › Source Data_Figs. 1-4.xlsx]

## Sheet: Fig. 1d
Fig. 1d. Remark: This sheet also includes data for Supplementary Fig. 1
	HEK293T/Single Cells/Live/Q2: GFP+ , iRFP+ | Median (GFP)	HEK293T/Single Cells/Live/Q1: GFP- , iRFP+ or Q2: GFP+ , iRFP+ | Median (iRFP)		Relative efficiency (GFP)		Relative efficiency (iRFP)			Transfection map:
22-0504 iRFP400V_ GFP230V_A1_001.fcs	129	6446							1		3		4		6
22-0504 iRFP400V_ GFP230V_A3_003.fcs	121	6353							iRFP-GFP(39TAG)	300 ng	iRFP-GFP(39TAG)	300 ng	iRFP-GFP(39TAG)	300 ng	iRFP-GFP(39TAG)	300 ng
22-0504 iRFP400V_ GFP230V_A4_004.fcs	129	6261
22-0504 iRFP400V_ GFP230V_A6_006.fcs	117	6637							MmPylRS(AF)	300 ng	MmPylRS(AF)	300 ng	MmPylRS(AF)	300 ng	Mock	900 ng
22-0504 iRFP400V_ GFP230V_B1_007.fcs	2761	8661		100		100		A
22-0504 iRFP400V_ GFP230V_B3_009.fcs	1232	8431		100		100			tRNA(Pyl)	300 ng	tRNA(Pyl)	50 ng	tRNA(Pyl)	10 ng
22-0504 iRFP400V_ GFP230V_B4_010.fcs	442	8028		100		100
22-0504 iRFP400V_ GFP230V_B6_018.fcs	n/a	n/a							Mock	300 ng	Mock	550 ng	Mock	590 ng
22-0504 iRFP400V_ GFP230V_C1_013.fcs	2875	8514		104.129		98.3027
22-0504 iRFP400V_ GFP230V_C3_015.fcs	1215	8451		98.6201		100.237			iRFP-GFP(39TAG)	300 ng	iRFP-GFP(39TAG)	300 ng	iRFP-GFP(39TAG)	300 ng	Mock	1200 ng
22-0504 iRFP400V_ GFP230V_C4_016.fcs	485	8349		109.729		103.999
22-0504 iRFP400V_ GFP230V_C6_012.fcs	n/a	n/a							MmPylRS(AF)	300 ng	MmPylRS(AF)	300 ng	MmPylRS(AF)	300 ng
22-0504 iRFP400V_ GFP230V_D1_019.fcs	2938	8493		106.411		98.0603		B
22-0504 iRFP400V_ GFP230V_D3_021.fcs	1177	8048		95.5357		95.4572			tRNA(Pyl)	300 ng	tRNA(Pyl)	50 ng	tRNA(Pyl)	10 ng
22-0504 iRFP400V_ GFP230V_D4_022.fcs	424	8147		95.9276		101.482
22-0504 iRFP400V_ GFP230V_E1_024.fcs	3366	8410		121.912		97.102			Mock	300 ng	Mock	550 ng	Mock	590 ng
22-0504 iRFP400V_ GFP230V_E3_026.fcs	1398	8703		113.474		103.226
22-0504 iRFP400V_ GFP230V_E4_027.fcs	478	8514		108.145		106.054			+ SCO-K	250 uM	+ SCO-K	250 uM	+ SCO-K	250 uM
22-0506 iRFP400V_ GFP230V_A1_001.fcs	130	5694							iRFP-GFP(39TAG)	300 ng	iRFP-GFP(39TAG)	300 ng	iRFP-GFP(39TAG)	300 ng	Untransfected
22-0506 iRFP400V_ GFP230V_A3_003.fcs	123	5626
22-0506 iRFP400V_ GFP230V_A4_004.fcs	114	5451							MmPylRS(AF)	300 ng	MmPylRS(AF)	300 ng	MmPylRS(AF)	300 ng
22-0506 iRFP400V_ GFP230V_A6_006.fcs	134	5778						C
22-0506 iRFP400V_ GFP230V_B1_007.fcs	2615	7461		100		100			tRNA(Pyl)	300 ng	tRNA(Pyl)	50 ng	tRNA(Pyl)	10 ng
22-0506 iRFP400V_ GFP230V_B3_009.fcs	1090	7335		100		100
22-0506 iRFP400V_ GFP230V_B4_010.fcs	382	6901		100		100			eIF2B-gamma	300 ng	eIF2B-gamma	300 ng	eIF2B-gamma	300 ng
22-0506 iRFP400V_ GFP230V_B6_012.fcs	n/a	1749
22-0506 iRFP400V_ GFP230V_C1_013.fcs	2640	7646		100.956		102.48			+ SCO-K	250 uM	Mock	250 ng	Mock	290 ng
22-0506 iRFP400V_ GFP230V_C3_015.fcs	1049	7389		96.2385		100.736
22-0506 iRFP400V_ GFP230V_C4_016.fcs	384	7089		100.524		102.724					+ SCO-K	250 uM	+ SCO-K	250 uM
22-0506 iRFP400V_ GFP230V_C6_018.fcs	130	1122							iRFP-GFP(39TAG)	300 ng	iRFP-GFP(39TAG)	300 ng	iRFP-GFP(39TAG)	300 ng
22-0506 iRFP400V_ GFP230V_D1_019.fcs	2690	7553		102.868		101.233
22-0506 iRFP400V_ GFP230V_D3_021.fcs	1061	7407		97.3394		100.982			MmPylRS(AF)	300 ng	MmPylRS(AF)	300 ng	MmPylRS(AF)	300 ng
22-0506 iRFP400V_ GFP230V_D4_022.fcs	392	7071		102.618		102.463		D
22-0506 iRFP400V_ GFP230V_E1_024.fcs	3133	7664		119.809		102.721			tRNA(Pyl)	300 ng	tRNA(Pyl)	50 ng	tRNA(Pyl)	10 ng
22-0506 iRFP400V_ GFP230V_E3_026.fcs	1272	7740		116.697		105.521
22-0506 iRFP400V_ GFP230V_E4_027.fcs	419	7740		109.686		112.158			eIF2B-epsilon	300 ng	eIF2B-epsilon	300 ng	eIF2B-epsilon	300 ng
22-0507 iRFP400V_ GFP230V_A1_001.fcs	129	5438
22-0507 iRFP400V_ GFP230V_A3_003.fcs	126	5295							+ SCO-K	250 uM	Mock	250 ng	Mock	290 ng
22-0507 iRFP400V_ GFP230V_A4_004.fcs	105	5244
22-0507 iRFP400V_ GFP230V_A6_006.fcs	154	5708									+ SCO-K	250 uM	+ SCO-K	250 uM
22-0507 iRFP400V_ GFP230V_B1_007.fcs	2903	7037		100		100
22-0507 iRFP400V_ GFP230V_B3_009.fcs	1175	6851		100		100			iRFP-GFP(39TAG)	300 ng	iRFP-GFP(39TAG)	300 ng	iRFP-GFP(39TAG)	300 ng
22-0507 iRFP400V_ GFP230V_B4_010.fcs	436	6784		100		100
22-0507 iRFP400V_ GFP230V_B6_012.fcs	n/a	n/a							MmPylRS(AF)	300 ng	MmPylRS(AF)	300 ng	MmPylRS(AF)	300 ng
22-0507 iRFP400V_ GFP230V_C1_013.fcs	2781	7425		95.7975		105.514		E
22-0507 iRFP400V_ GFP230V_C3_015.fcs	1164	7211		99.0638		105.255			tRNA(Pyl)	300 ng	tRNA(Pyl)	50 ng	tRNA(Pyl)	10 ng
22-0507 iRFP400V_ GFP230V_C4_016.fcs	460	7106		105.505		104.746
22-0507 iRFP400V_ GFP230V_C6_018.fcs	148	1122							eIF2B gam + eps	300 ng	eIF2B gam + eps	300 ng	eIF2B gam + eps	300 ng
22-0507 iRFP400V_ GFP230V_D1_019.fcs	2938	7646		101.206		108.654
22-0507 iRFP400V_ GFP230V_D3_021.fcs	1130	7407		96.1702		108.116			+ SCO-K	250 uM	Mock	250 ng	Mock	290 ng
22-0507 iRFP400V_ GFP230V_D4_022.fcs	417	7353		95.6422		108.387
22-0507 iRFP400V_ GFP230V_E1_024.fcs	3574	7854		123.114		111.61					+ SCO-K	250 uM	+ SCO-K	250 uM
22-0507 iRFP400V_ GFP230V_E3_026.fcs	1379	8009		117.362		116.903
22-0507 iRFP400V_ GFP230V_E4_027.fcs	442	7721		101.376		113.812
relative efficiency (GFP) : (GFP (sample) / GFP (control))*100%												relative efficiency (iRFP) : (iRFP (sample) / iRFP (control))*100%
eIF2Bgamma					Mean		SD	SEM				eIF2Bgamma					Mean		SD	SEM
	04.05.22	06.05.22	07.05.22										04.05.22	06.05.22	07.05.22
300 ng tRNA	104.129	100.956	95.7975		100.294		4.205	2.42776				300 ng tRNA	98.3027	102.48	105.514		102.099		3.62055	2.09032
50 ng tRNA	98.6201	96.2385	99.0638		97.9742		1.51938	0.877217				50 ng tRNA	100.237	100.736	105.255		102.076		2.76409	1.59585
10 ng tRNA	109.729	100.524	105.505		105.252		4.60766	2.66023				10 ng tRNA	103.999	102.724	104.746		103.823		1.02246	0.590318
eIF2B epsilon												eIF2B epsilon
	04.05.22	06.05.22	07.05.22										04.05.22	06.05.22	07.05.22
300 ng tRNA	106.411	102.868	101.206		103.495		2.65853	1.5349				300 ng tRNA	98.0603	101.233	108.654		102.649		5.43711	3.13912
50 ng tRNA	95.5357	97.3394	96.1702		96.3485		0.914983	0.528266				50 ng tRNA	95.4572	100.982	108.116		101.518		6.34622	3.66399
10 ng tRNA	95.9276	102.618	95.6422		98.0625		3.94756	2.27912				10 ng tRNA	101.482	102.463	108.387		104.111		3.73577	2.15685
eIF2Bgamma + eIF2Bepsilon	04.05.22	06.05.22	07.05.22									eIF2Bgamma + eIF2Bepsilon	04.05.22	06.05.22	07.05.22
300 ng tRNA	121.912	119.809	123.114		121.612		1.67299	0.965904				300 ng tRNA	97.102	102.721	111.61		103.811		7.31523	4.22345
50 ng tRNA	113.474	116.697	117.362		115.844		2.07945	1.20057				50 ng tRNA	103.226	105.521	116.903		108.55		7.32399	4.22851
10 ng tRNA	108.145	109.686	101.376		106.402		4.42042	2.55213				10 ng tRNA	106.054	112.158	113.812		110.674		4.08619	2.35916
	HEK293T/Single Cells/Live/Q2: GFP+ , iRFP+ | Median (GFP)	HEK293T/Single Cells/Live/Q1: GFP- , iRFP+ or Q2: GFP+ , iRFP+ | Median (iRFP)		Relative efficiency (GFP)		Relative efficiency (iRFP)			Transfection map:
22-0622 iRFP400V_GFP230V_A1_001.fcs	124	5863							1		3		4		6
22-0622 iRFP400V_GFP230V_A3_003.fcs	114	5694							iRFP-GFP(39TAG)	300 ng	iRFP-GFP(39TAG)	300 ng	iRFP-GFP(39TAG)	300 ng	iRFP-GFP(39TAG)	300 ng
22-0622 iRFP400V_GFP230V_A4_004.fcs	123	5612
22-0622 iRFP400V_GFP230V_A6_006.fcs	110	6125							MmPylRS(AF)	300 ng	MmPylRS(AF)	300 ng	MmPylRS(AF)	300 ng	Mock	900 ng
22-0622 iRFP400V_GFP230V_B1_007.fcs	2677	7211		100		100		A
22-0622 iRFP400V_GFP230V_B3_009.fcs	1156	7071		100		100			tRNA(Pyl)	300 ng	tRNA(Pyl)	50 ng	tRNA(Pyl)	10 ng
22-0622 iRFP400V_GFP230V_B4_010.fcs	435	6784		100		100
22-0622 iRFP400V_GFP230V_B6_012.fcs	n/a	n/a							Mock	300 ng	Mock	550 ng	Mock	590 ng
22-0622 iRFP400V_GFP230V_C1_013.fcs	5820	8661		217.408		120.108
22-0622 iRFP400V_GFP230V_C3_015.fcs	2775	8897		240.052		125.824			iRFP-GFP(39TAG)	300 ng	iRFP-GFP(39TAG)	300 ng	iRFP-GFP(39TAG)	300 ng	Mock	1200 ng
22-0622 iRFP400V_GFP230V_C4_016.fcs	978	8703		224.828		128.287
22-0622 iRFP400V_GFP230V_C6_018.fcs	n/a	n/a							MmPylRS(AF)	300 ng	MmPylRS(AF)	300 ng	MmPylRS(AF)	300 ng
22-0622 iRFP400V_GFP230V_D1_019.fcs	4270	8068		159.507		111.885		B
22-0622 iRFP400V_GFP230V_D3_021.fcs	2094	8493		181.142		120.11			tRNA(Pyl)	300 ng	tRNA(Pyl)	50 ng	tRNA(Pyl)	10 ng
22-0622 iRFP400V_GFP230V_D4_022.fcs	749	8009		172.184		118.057
22-0623 iRFP400V_GFP230V_A1_001.fcs	126	5518							Mock	300 ng	Mock	550 ng	Mock	590 ng
22-0623 iRFP400V_GFP230V_A3_003.fcs	136	5412
22-0623 iRFP400V_GFP230V_A4_004.fcs	114	5451							+ SCO-K	250 uM	+ SCO-K	250 uM	+ SCO-K	250 uM
22-0623 iRFP400V_GFP230V_A6_006.fcs	114	5736							iRFP-GFP(39TAG)	300 ng	iRFP-GFP(39TAG)	300 ng	iRFP-GFP(39TAG)	300 ng	Untransfected
22-0623 iRFP400V_GFP230V_B1_007.fcs	2560	7246		100		100
22-0623 iRFP400V_GFP230V_B3_009.fcs	961	6901		100		100			MmPylRS(AF)	300 ng	MmPylRS(AF)	300 ng	MmPylRS(AF)	300 ng
22-0623 iRFP400V_GFP230V_B4_010.fcs	401	6901		100		100		C
22-0623 iRFP400V_GFP230V_B6_012.fcs	168	1394							tRNA(Pyl)	300 ng	tRNA(Pyl)	50 ng	tRNA(Pyl)	10 ng
22-0623 iRFP400V_GFP230V_C1_013.fcs	4936	8267		192.812		114.091
22-0623 iRFP400V_GFP230V_C3_015.fcs	2164	8535		225.182		123.678			PKRdelta	300 ng	PKRdelta	300 ng	PKRdelta	300 ng
22-0623 iRFP400V_GFP230V_C4_016.fcs	908	8369		226.434		121.272
22-0623 iRFP400V_GFP230V_C6_018.fcs	n/a	n/a							+ SCO-K	250 uM	Mock	250 ng	Mock	290 ng
22-0623 iRFP400V_GFP230V_D1_019.fcs	4049	7912		158.164		109.191
22-0623 iRFP400V_GFP230V_D3_021.fcs	1717	8009		178.668		116.056					+ SCO-K	250 uM	+ SCO-K	250 uM
22-0623 iRFP400V_GFP230V_D4_022.fcs	702	7892		175.062		114.36			iRFP-GFP(39TAG)	300 ng	iRFP-GFP(39TAG)	300 ng	iRFP-GFP(39TAG)	300 ng
22-0625 iRFP400V_GFP230V_A1_001.fcs	128	5949
22-0625 iRFP400V_GFP230V_A3_003.fcs	132	5834							MmPylRS(AF)	300 ng	MmPylRS(AF)	300 ng	MmPylRS(AF)	300 ng
22-0625 iRFP400V_GFP230V_A4_004.fcs	118	5722						D
22-0625 iRFP400V_GFP230V_A6_006.fcs	132	6230							tRNA(Pyl)	300 ng	tRNA(Pyl)	50 ng	tRNA(Pyl)	10 ng
22-0625 iRFP400V_GFP230V_B1_007.fcs	2529	7054		100		100
22-0625 iRFP400V_GFP230V_B3_009.fcs	1025	6784		100		100			PKRdelta K64E	300 ng	PKRdelta K64E	300 ng	PKRdelta K64E	300 ng
22-0625 iRFP400V_GFP230V_B4_010.fcs	418	6801		100		100
22-0625 iRFP400V_GFP230V_B6_012.fcs	n/a	n/a							+ SCO-K	250 uM	Mock	250 ng	Mock	290 ng
22-0625 iRFP400V_GFP230V_C1_013.fcs	5464	8618		216.054		122.172
22-0625 iRFP400V_GFP230V_C3_015.fcs	2345	8897		228.78		131.147					+ SCO-K	250 uM	+ SCO-K	250 uM
22-0625 iRFP400V_GFP230V_C4_016.fcs	956	8963		228.708		131.789
22-0625 iRFP400V_GFP230V_C6_018.fcs	101	1080
22-0625 iRFP400V_GFP230V_D1_019.fcs	4259	8288		168.406		117.494
22-0625 iRFP400V_GFP230V_D3_021.fcs	1701	8390		165.951		123.673
22-0625 iRFP400V_GFP230V_D4_022.fcs	665	8247		159.091		121.262
relative efficiency (GFP) : (GFP (sample) / GFP (control))*100%												relative efficiency (iRFP) : (iRFP (sample) / iRFP (control))*100%
PKRdelta					Mean		SD	SEM				PKRdelta					Mean		SD	SEM
	22.06	23.06	25.06										22.06	23.06	25.06
300 ng tRNA	217.408	192.812	216.054		208.758		13.8257	7.98229				300 ng tRNA	120.108	114.091	122.172		118.79		4.19876	2.42416
50 ng tRNA	240.052	225.182	228.78		231.338		7.75784	4.47899				50 ng tRNA	125.824	123.678	131.147		126.883		3.84551	2.2202
10 ng tRNA	224.828	226.434	228.708		226.657		1.94983	1.12573				10 ng tRNA	128.287	121.272	131.789		127.116		5.35545	3.09197
PKRdelta K64E												PKRdelta K64E
	22.06	23.06	25.06										22.06	23.06	25.06
300 ng tRNA	159.507	158.164	168.406		162.026		5.56646	3.2138				300 ng tRNA	111.885	109.191	117.494		112.857		4.23564	2.44545
50 ng tRNA	181.142	178.668	165.951		175.254		8.1506	4.70575				50 ng tRNA	120.11	116.056	123.673		119.946		3.8115	2.20057
10 ng tRNA	172.184	175.062	159.091		168.779		8.51272	4.91482				10 ng tRNA	118.057	114.36	121.262		117.893		3.4536	1.99394
	HEK293T/Single Cells/Live/Q2: GFP+ , iRFP+ | Median (GFP)	HEK293T/Single Cells/Live/Q1: GFP- , iRFP+ or Q2: GFP+ , iRFP+ | Median (iRFP)		Relative efficiency (GFP)		Relative efficiency (iRFP)			Transfection map:
22-0518 iRFP400V_GFP230V_A1_001.fcs	126	5949							1		3		4		6
22-0518 iRFP400V_GFP230V_A3_003.fcs	124	5694							iRFP-GFP(39TAG)	300 ng	iRFP-GFP(39TAG)	300 ng	iRFP-GFP(39TAG)	300 ng	iRFP-GFP(39TAG)	300 ng
22-0518 iRFP400V_GFP230V_A4_004.fcs	105	5639
22-0518 iRFP400V_GFP230V_A6_006.fcs	120	6200							MmPylRS(AF)	300 ng	MmPylRS(AF)	300 ng	MmPylRS(AF)	300 ng	Mock	900 ng
22-0518 iRFP400V_GFP230V_B1_007.fcs	2578	7264		100		100		A
22-0518 iRFP400V_GFP230V_B3_009.fcs	1037	6901		100		100			tRNA(Pyl)	300 ng	tRNA(Pyl)	50 ng	tRNA(Pyl)	10 ng
22-0518 iRFP400V_GFP230V_B4_010.fcs	379	6986		100		100
22-0518 iRFP400V_GFP230V_B6_012.fcs	n/a	2154							Mock	300 ng	Mock	550 ng	Mock	590 ng
22-0518 iRFP400V_GFP230V_C1_013.fcs	3255	7721		126.261		106.291
22-0518 iRFP400V_GFP230V_C3_015.fcs	1363	7480		131.437		108.39			iRFP-GFP(39TAG)	300 ng	iRFP-GFP(39TAG)	300 ng	iRFP-GFP(39TAG)	300 ng	Mock	1200 ng
22-0518 iRFP400V_GFP230V_C4_016.fcs	481	7299		126.913		104.48
22-0518 iRFP400V_GFP230V_C6_018.fcs	n/a	n/a							MmPylRS(AF)	300 ng	MmPylRS(AF)	300 ng	MmPylRS(AF)	300 ng
22-0518 iRFP400V_GFP230V_D1_019.fcs	3841	7664		148.991		105.507		B
22-0518 iRFP400V_GFP230V_D3_021.fcs	1519	7608		146.48		110.245			tRNA(Pyl)	300 ng	tRNA(Pyl)	50 ng	tRNA(Pyl)	10 ng
22-0518 iRFP400V_GFP230V_D4_022.fcs	491	7317		129.551		104.738
22-0518 iRFP400V_GFP230V_E1_024.fcs	3126	7281		121.257		100.234			Mock	300 ng	Mock	550 ng	Mock	590 ng
22-0518 iRFP400V_GFP230V_E3_026.fcs	1241	7158		119.672		103.724
22-0518 iRFP400V_GFP230V_E4_027.fcs	411	7089		108.443		101.474			+ SCO-K	250 uM	+ SCO-K	250 uM	+ SCO-K	250 uM
22-0518 iRFP400V_GFP230V_F1_029.fcs	3390	7535		131.497		103.731			iRFP-GFP(39TAG)	300 ng	iRFP-GFP(39TAG)	300 ng	iRFP-GFP(39TAG)	300 ng	Untransfected
22-0518 iRFP400V_GFP230V_F3_031.fcs	1264	6901		121.89		100
22-0518 iRFP400V_GFP230V_F4_032.fcs	432	7264		113.984		103.979			MmPylRS(AF)	300 ng	MmPylRS(AF)	300 ng	MmPylRS(AF)	300 ng
22-0521 iRFP400V_ GFP230V_A1_001.fcs	132	5044						C
22-0521 iRFP400V_ GFP230V_A3_003.fcs	127	4912							tRNA(Pyl)	300 ng	tRNA(Pyl)	50 ng	tRNA(Pyl)	10 ng
22-0521 iRFP400V_ GFP230V_A4_004.fcs	120	4948
22-0521 iRFP400V_ GFP230V_A6_006.fcs	119	5398							eIF2alp WT	300 ng	eIF2alp WT	300 ng	eIF2alp WT	300 ng
22-0521 iRFP400V_ GFP230V_B1_007.fcs	2761	6589		100		100
22-0521 iRFP400V_ GFP230V_B3_009.fcs	1107	6337		100		100			+ SCO-K	250 uM	Mock	250 ng	Mock	290 ng
22-0521 iRFP400V_ GFP230V_B4_010.fcs	446	6384		100		100
22-0521 iRFP400V_ GFP230V_B6_012.fcs	n/a	n/a									+ SCO-K	250 uM	+ SCO-K	250 uM
22-0521 iRFP400V_ GFP230V_C1_013.fcs	3326	6952		120.464		105.509			iRFP-GFP(39TAG)	300 ng	iRFP-GFP(39TAG)	300 ng	iRFP-GFP(39TAG)	300 ng
22-0521 iRFP400V_ GFP230V_C3_015.fcs	1407	6884		127.1		108.632
22-0521 iRFP400V_ GFP230V_C4_016.fcs	521	6784		116.816		106.266			MmPylRS(AF)	300 ng	MmPylRS(AF)	300 ng	MmPylRS(AF)	300 ng
22-0521 iRFP400V_ GFP230V_C6_018.fcs	n/a	n/a						D
22-0521 iRFP400V_ GFP230V_D1_019.fcs	3896	7176		141.108		108.909			tRNA(Pyl)	300 ng	tRNA(Pyl)	50 ng	tRNA(Pyl)	10 ng
22-0521 iRFP400V_ GFP230V_D3_021.fcs	1616	7264		145.98		114.628
22-0521 iRFP400V_ GFP230V_D4_022.fcs	582	7158		130.493		112.124			eIF2alp S51A	300 ng	eIF2alp S51A	300 ng	eIF2alp S51A	300 ng
22-0521 iRFP400V_ GFP230V_E1_024.fcs	3366	7054		121.912		107.057
22-0521 iRFP400V_ GFP230V_E3_026.fcs	1341	7020		121.138		110.778			+ SCO-K	250 uM	Mock	250 ng	Mock	290 ng
22-0521 iRFP400V_ GFP230V_E4_027.fcs	516	6868		115.695		107.581
22-0521 iRFP400V_ GFP230V_F1_029.fcs	3531	7089		127.888		107.588					+ SCO-K	250 uM	+ SCO-K	250 uM
22-0521 iRFP400V_ GFP230V_F3_031.fcs	1398	6918		126.287		109.168
22-0521 iRFP400V_ GFP230V_F4_032.fcs	538	6901		120.628		108.098			iRFP-GFP(39TAG)	300 ng	iRFP-GFP(39TAG)	300 ng	iRFP-GFP(39TAG)	300 ng
22-0529 iRFP400V_ GFP230V_A1_001.fcs	128	4984
22-0529 iRFP400V_ GFP230V_A3_003.fcs	127	5032							MmPylRS(AF)	300 ng	MmPylRS(AF)	300 ng	MmPylRS(AF)	300 ng
22-0529 iRFP400V_ GFP230V_A4_004.fcs	109	4972						E
22-0529 iRFP400V_ GFP230V_A6_006.fcs	110	5295							tRNA(Pyl)	300 ng	tRNA(Pyl)	50 ng	tRNA(Pyl)	10 ng
22-0529 iRFP400V_ GFP230V_B1_007.fcs	3001	6851		100		100
22-0529 iRFP400V_ GFP230V_B3_009.fcs	1221	6493		100		100			(+Gly)eIF2alp WT	300 ng	(+Gly)eIF2alp WT	300 ng	(+Gly)eIF2alp WT	300 ng
22-0529 iRFP400V_ GFP230V_B4_010.fcs	466	6541		100		100
22-0529 iRFP400V_ GFP230V_B6_012.fcs	n/a	n/a							+ SCO-K	250 uM	Mock	250 ng	Mock	290 ng
22-0529 iRFP400V_ GFP230V_C1_013.fcs	3896	7281		129.823		106.276
22-0529 iRFP400V_ GFP230V_C3_015.fcs	1533	6901		125.553		106.284					+ SCO-K	250 uM	+ SCO-K	250 uM
22-0529 iRFP400V_ GFP230V_C4_016.fcs	581	6918		124.678		105.764			iRFP-GFP(39TAG)	300 ng	iRFP-GFP(39TAG)	300 ng	iRFP-GFP(39TAG)	300 ng
22-0529 iRFP400V_ GFP230V_C6_018.fcs	n/a	n/a
22-0529 iRFP400V_ GFP230V_D1_019.fcs	4322	7389		144.019		107.853			MmPylRS(AF)	300 ng	MmPylRS(AF)	300 ng	MmPylRS(AF)	300 ng
22-0529 iRFP400V_ GFP230V_D3_021.fcs	1782	7211		145.946		111.058		F
22-0529 iRFP400V_ GFP230V_D4_022.fcs	624	7158		133.906		109.433			tRNA(Pyl)	300 ng	tRNA(Pyl)	50 ng	tRNA(Pyl)	10 ng
22-0529 iRFP400V_ GFP230V_E1_024.fcs	3758	7141		125.225		104.233
22-0529 iRFP400V_ GFP230V_E3_026.fcs	1529	7020		125.225		108.116			(+Gly)eIF2alp S51A	300 ng	(+Gly)eIF2alp S51A	300 ng	(+Gly)eIF2alp S51A	300 ng
22-0529 iRFP400V_ GFP230V_E4_027.fcs	550	6702		118.026		102.461
22-0529 iRFP400V_ GFP230V_F1_029.fcs	4001	7158		133.322		104.481			+ SCO-K	250 uM	Mock	250 ng	Mock	290 ng
22-0529 iRFP400V_ GFP230V_F3_031.fcs	1594	6735		130.549		103.727
22-0529 iRFP400V_ GFP230V_F4_032.fcs	584	7106		125.322		108.638					+ SCO-K	250 uM	+ SCO-K	250 uM
relative efficiency (GFP) : (GFP (sample) / GFP (control))*100%											relative efficiency (iRFP) : (iRFP (sample) / iRFP (control))*100%
eIF2alpha WT					Mean		SD				eIF2alpha WT					Mean		SD
	18.05.22	21.05.22	29.05.22									18.05.22	21.05.22	29.05.22
300 ng tRNA	126.261	120.464	129.823		125.516		4.72413				300 ng tRNA	106.291	105.509	106.276		106.026		0.447332
50 ng tRNA	131.437	127.1	125.553		128.03		3.05019				50 ng tRNA	108.39	108.632	106.284		107.769		1.29159
10 ng tRNA	126.913	116.816	124.678		122.802		5.3033				10 ng tRNA	104.48	106.266	105.764		105.503		0.920686
eIF2alpha S51A											eIF2alpha S51A
	18.05.22	21.05.22	29.05.22									18.05.22	21.05.22	29.05.22
300 ng tRNA	148.991	141.108	144.019		144.706		3.9863				300 ng tRNA	105.507	108.909	107.853		107.423		1.74139
50 ng tRNA	146.48	145.98	145.946		146.135		0.299091				50 ng tRNA	110.245	114.628	111.058		111.977		2.33178
10 ng tRNA	129.551	130.493	133.906		131.317		2.2909				10 ng tRNA	104.738	112.124	109.433		108.765		3.73802
(+Gly) eIF2alpha	18.05.22	21.05.22	29.05.22								eIF2alpha	18.05.22	21.05.22	29.05.22
300 ng tRNA	121.257	121.912	125.225		122.798		2.12717				300 ng tRNA	100.234	107.057	104.233		103.841		3.4284
50 ng tRNA	119.672	121.138	125.225		122.012		2.87779				50 ng tRNA	103.724	110.778	108.116		107.54		3.56215
10 ng tRNA	108.443	115.695	118.026		114.055		4.99741				10 ng tRNA	101.474	107.581	102.461		103.839		3.27835
(+Gly) eIF2alpha S51A	18.05.22	21.05.22	29.05.22								(+Gly) eIF2alpha S51A	18.05.22	21.05.22	29.05.22
300 ng tRNA	131.497	127.888	133.322		130.903		2.76526				300 ng tRNA	103.731	107.588	104.481		105.267		2.04532
50 ng tRNA	121.89	126.287	130.549		126.242		4.32951				50 ng tRNA	100	109.168	103.727		104.298		4.61082
10 ng tRNA	113.984	120.628	125.322		119.978		5.69673				10 ng tRNA	103.979	108.098	108.638		106.905		2.54814
	HEK293T/Single Cells/Live/Q2: GFP+ , iRFP+ | Median (GFP)	HEK293T/Single Cells/Live/Q1: GFP- , iRFP+ or Q2: GFP+ , iRFP+ | Median (iRFP)		relative efficiency GFP		relative efficiency iRFP			Transfection map:
23-0106 iRFP405V_GFP235V_A1_001.fcs	1894	7335		100		100			1		2		3		4		5		6
23-0106 iRFP405V_GFP235V_A2_002.fcs	1169	6768		100		100			iRFP-GFP(39TAG)	300 ng	iRFP-GFP(39TAG)	300 ng	iRFP-GFP(39TAG)	300 ng	iRFP-GFP(39TAG)	300 ng	iRFP-GFP(39TAG)	300 ng	iRFP-GFP(39TAG)	300 ng
23-0106 iRFP405V_GFP235V_A3_003.fcs	401	6605		100		100
23-0106 iRFP405V_GFP235V_A4_004.fcs	5321	9162		280.94		124.908			MmPylRS(AF)	300 ng	MmPylRS(AF)	300 ng	MmPylRS(AF)	300 ng	MmPylRS(AF)	300 ng	MmPylRS(AF)	300 ng	MmPylRS(AF)	300 ng
23-0106 iRFP405V_GFP235V_A5_005.fcs	3163	8854		270.573		130.822		A
23-0106 iRFP405V_GFP235V_A6_006.fcs	916	8493		228.429		128.584			tRNA(Pyl)	300 ng	tRNA(Pyl)	50 ng	tRNA(Pyl)	10 ng	tRNA(Pyl)	300 ng	tRNA(Pyl)	50 ng	tRNA(Pyl)	10 ng
23-0106 iRFP405V_GFP235V_B1_007.fcs	126	5963
23-0106 iRFP405V_GFP235V_B2_008.fcs	126	5478							Mock	300 ng	Mock	550 ng	Mock	590 ng	pBI_PKRdelta_S51A	300 ng	pBI_PKRdelta_S51A	300 ng	pBI_PKRdelta_S51A	300 ng
23-0106 iRFP405V_GFP235V_B3_009.fcs	136	5372
23-0106 iRFP405V_GFP235V_B4_010.fcs	164	6589							+ SCO-K	250 uM	+ SCO-K	250 uM	+ SCO-K	250 uM	+ SCO-K	250 uM	Mock	250 ng	Mock	290 ng
23-0106 iRFP405V_GFP235V_B5_011.fcs	151	6322
23-0106 iRFP405V_GFP235V_B6_012.fcs	127	6368															+ SCO-K	250 uM	+ SCO-K	250 uM
23-0106 iRFP405V_GFP235V_C1_013.fcs	5464	9599		288.49		130.866		B	iRFP-GFP(39TAG)	300 ng	iRFP-GFP(39TAG)	300 ng	iRFP-GFP(39TAG)	300 ng	iRFP-GFP(39TAG)	300 ng	iRFP-GFP(39TAG)	300 ng	iRFP-GFP(39TAG)	300 ng
23-0106 iRFP405V_GFP235V_C2_014.fcs	3506	9275		299.914		137.042
23-0106 iRFP405V_GFP235V_C3_015.fcs	1078	9140		268.828		138.38			MmPylRS(AF)	300 ng	MmPylRS(AF)	300 ng	MmPylRS(AF)	300 ng	MmPylRS(AF)	300 ng	MmPylRS(AF)	300 ng	MmPylRS(AF)	300 ng
23-0106 iRFP405V_GFP235V_C4_016.fcs	5057	9344		267.001		127.389
23-0106 iRFP405V_GFP235V_C5_017.fcs	2848	9029		243.627		133.407			tRNA(Pyl)	300 ng	tRNA(Pyl)	50 ng	tRNA(Pyl)	10 ng	tRNA(Pyl)	300 ng	tRNA(Pyl)	50 ng	tRNA(Pyl)	10 ng
23-0106 iRFP405V_GFP235V_C6_018.fcs	871	8767		217.207		132.733
23-0106 iRFP405V_GFP235V_D1_019.fcs	158	6541							Mock	300 ng	Mock	550 ng	Mock	590 ng	pBI_PKRdelta_S51A	300 ng	pBI_PKRdelta_S51A	300 ng	pBI_PKRdelta_S51A	300 ng
23-0106 iRFP405V_GFP235V_D2_020.fcs	148	6430
23-0106 iRFP405V_GFP235V_D3_021.fcs	126	6462															Mock	250 ng	Mock	290 ng
23-0106 iRFP405V_GFP235V_D4_022.fcs	161	6589						C	iRFP-GFP(39TAG)	300 ng	iRFP-GFP(39TAG)	300 ng	iRFP-GFP(39TAG)	300 ng	iRFP-GFP(39TAG)	300 ng	iRFP-GFP(39TAG)	300 ng	iRFP-GFP(39TAG)	300 ng
23-0106 iRFP405V_GFP235V_D5_023.fcs	148	6353
23-0106 iRFP405V_GFP235V_D6_024.fcs	125	6215							MmPylRS(AF)	300 ng	MmPylRS(AF)	300 ng	MmPylRS(AF)	300 ng	MmPylRS(AF)	300 ng	MmPylRS(AF)	300 ng	MmPylRS(AF)	300 ng
23-0106 iRFP405V_GFP235V_E1_025.fcs	4492	9436		237.17		128.643
23-0106 iRFP405V_GFP235V_E2_026.fcs	2938	9528		251.326		140.78			tRNA(Pyl)	300 ng	tRNA(Pyl)	50 ng	tRNA(Pyl)	10 ng	tRNA(Pyl)	300 ng	tRNA(Pyl)	50 ng	tRNA(Pyl)	10 ng
23-0106 iRFP405V_GFP235V_E3_027.fcs	933	9252		232.668		140.076
23-0106 iRFP405V_GFP235V_E4_028.fcs	3081	8875		162.672		120.995			PKRd-P2A-S51A	300 ng	PKRd-P2A-S51A	300 ng	PKRd-P2A-S51A	300 ng	S51A-P2A-PKRd	300 ng	S51A-P2A-PKRd	300 ng	S51A-P2A-PKRd	300 ng
23-0106 iRFP405V_GFP235V_E5_029.fcs	1807	8187		154.577		120.966
23-0106 iRFP405V_GFP235V_E6_030.fcs	558	7912		139.152		119.788			+ SCO-K	250 uM	Mock	250 ng	Mock	290 ng	+ SCO-K	250 uM	Mock	250 ng	Mock	290 ng
23-0106 iRFP405V_GFP235V_F1_031.fcs	157	6818
23-0106 iRFP405V_GFP235V_F2_032.fcs	156	6509									+ SCO-K	250 uM	+ SCO-K	250 uM			+ SCO-K	250 uM	+ SCO-K	250 uM
23-0106 iRFP405V_GFP235V_F3_033.fcs	124	6493						D	iRFP-GFP(39TAG)	300 ng	iRFP-GFP(39TAG)	300 ng	iRFP-GFP(39TAG)	300 ng	iRFP-GFP(39TAG)	300 ng	iRFP-GFP(39TAG)	300 ng	iRFP-GFP(39TAG)	300 ng
23-0106 iRFP405V_GFP235V_F4_034.fcs	141	6801
23-0106 iRFP405V_GFP235V_F5_035.fcs	132	6337							MmPylRS(AF)	300 ng	MmPylRS(AF)	300 ng	MmPylRS(AF)	300 ng	MmPylRS(AF)	300 ng	MmPylRS(AF)	300 ng	MmPylRS(AF)	300 ng
23-0106 iRFP405V_GFP235V_F6_036.fcs	125	6245
23-0106 iRFP405V_GFP235V_G1_037.fcs	126	6022							tRNA(Pyl)	300 ng	tRNA(Pyl)	50 ng	tRNA(Pyl)	10 ng	tRNA(Pyl)	300 ng	tRNA(Pyl)	50 ng	tRNA(Pyl)	10 ng
23-0106 iRFP405V_GFP235V_G2_038.fcs	n/a	n/a
23-0106 iRFP405V_GFP235V_G3_039.fcs	n/a	n/a							PKRd-P2A-S51A	300 ng	PKRd-P2A-S51A	300 ng	PKRd-P2A-S51A	300 ng	S51A-P2A-PKRd	300 ng	S51A-P2A-PKRd	300 ng	S51A-P2A-PKRd	300 ng
23-0111 iRFP405V_GFP235V_A1_001.fcs	1952	6605		100		100
23-0111 iRFP405V_GFP235V_A2_002.fcs	1133	6430		100		100					Mock	250 ng	Mock	290 ng			Mock	250 ng	Mock	290 ng
23-0111 iRFP405V_GFP235V_A3_003.fcs	429	6322		100		100			iRFP-GFP(39TAG)	300 ng	iRFP-GFP(39TAG)	300 ng	iRFP-GFP(39TAG)	300 ng	iRFP-GFP(39TAG)	300 ng	iRFP-GFP(39TAG)	300 ng	iRFP-GFP(39TAG)	300 ng
23-0111 iRFP405V_GFP235V_A4_004.fcs	4535	7892		232.326		119.485
23-0111 iRFP405V_GFP235V_A5_005.fcs	2788	7740		246.072		120.373			MmPylRS(AF)	300 ng	MmPylRS(AF)	300 ng	MmPylRS(AF)	300 ng	MmPylRS(AF)	300 ng	MmPylRS(AF)	300 ng	MmPylRS(AF)	300 ng
23-0111 iRFP405V_GFP235V_A6_006.fcs	1095	7627		255.245		120.642		E
23-0111 iRFP405V_GFP235V_B1_007.fcs	126	5571							tRNA(Pyl)	300 ng	tRNA(Pyl)	50 ng	tRNA(Pyl)	10 ng	tRNA(Pyl)	300 ng	tRNA(Pyl)	50 ng	tRNA(Pyl)	10 ng
23-0111 iRFP405V_GFP235V_B2_008.fcs	132	5333
23-0111 iRFP405V_GFP235V_B3_009.fcs	129	5269							PKRdelta	300 ng	PKRdelta	300 ng	PKRdelta	300 ng	eIF2alp S51A	300 ng	eIF2alp S51A	300 ng	eIF2alp S51A	300 ng
23-0111 iRFP405V_GFP235V_B4_010.fcs	162	5585
23-0111 iRFP405V_GFP235V_B5_011.fcs	148	5571							+ SCO-K	250 uM	Mock	250 ng	Mock	290 ng	+ SCO-K	250 uM	Mock	250 ng	Mock	290 ng
23-0111 iRFP405V_GFP235V_B6_012.fcs	127	5558
23-0111 iRFP405V_GFP235V_C1_013.fcs	5081	8390		260.297		127.025					+ SCO-K	250 uM	+ SCO-K	250 uM			+ SCO-K	250 uM	+ SCO-K	250 uM
23-0111 iRFP405V_GFP235V_C2_014.fcs	3294	8308		290.733		129.207			iRFP-GFP(39TAG)	300 ng	iRFP-GFP(39TAG)	300 ng	iRFP-GFP(39TAG)	300 ng	iRFP-GFP(39TAG)	300 ng	iRFP-GFP(39TAG)	300 ng	iRFP-GFP(39TAG)	300 ng
23-0111 iRFP405V_GFP235V_C3_015.fcs	1133	8308		264.103		131.414
23-0111 iRFP405V_GFP235V_C4_016.fcs	4948	8390		253.484		127.025			MmPylRS(AF)	300 ng	MmPylRS(AF)	300 ng	MmPylRS(AF)	300 ng	MmPylRS(AF)	300 ng	MmPylRS(AF)	300 ng	MmPylRS(AF)	300 ng
23-0111 iRFP405V_GFP235V_C5_017.fcs	2627	7892		231.862		122.737		F
23-0111 iRFP405V_GFP235V_C6_018.fcs	1037	8028		241.725		126.985			tRNA(Pyl)	300 ng	tRNA(Pyl)	50 ng	tRNA(Pyl)	10 ng	tRNA(Pyl)	300 ng	tRNA(Pyl)	50 ng	tRNA(Pyl)	10 ng
23-0111 iRFP405V_GFP235V_D1_019.fcs	166	5834
23-0111 iRFP405V_GFP235V_D2_020.fcs	149	5708							PKRdelta	300 ng	PKRdelta	300 ng	PKRdelta	300 ng	eIF2alp S51A	300 ng	eIF2alp S51A	300 ng	eIF2alp S51A	300 ng
23-0111 iRFP405V_GFP235V_D3_021.fcs	129	5764
23-0111 iRFP405V_GFP235V_D4_022.fcs	160	5681									Mock	250 ng	Mock	290 ng			Mock	250 ng	Mock	290 ng
23-0111 iRFP405V_GFP235V_D5_023.fcs	149	5626							iRFP-GFP(39TAG)	300 ng	Mock	1200 ng	Untransfected
23-0111 iRFP405V_GFP235V_D6_024.fcs	129	5599						G
23-0111 iRFP405V_GFP235V_E1_025.fcs	4459	7950		228.432		120.363			Mock	900 ng
23-0111 iRFP405V_GFP235V_E2_026.fcs	2761	7854		243.689		122.146
23-0111 iRFP405V_GFP235V_E3_027.fcs	985	7835		229.604		123.932
23-0111 iRFP405V_GFP235V_E4_028.fcs	3133	7740		160.502		117.184
23-0111 iRFP405V_GFP235V_E5_029.fcs	1729	7141		152.604		111.058
23-0111 iRFP405V_GFP235V_E6_030.fcs	682	7054		158.974		111.579
23-0111 iRFP405V_GFP235V_F1_031.fcs	160	5778
23-0111 iRFP405V_GFP235V_F2_032.fcs	144	5863
23-0111 iRFP405V_GFP235V_F3_033.fcs	123	5694
23-0111 iRFP405V_GFP235V_F4_034.fcs	135	5935
23-0111 iRFP405V_GFP235V_F5_035.fcs	131	5806
23-0111 iRFP405V_GFP235V_F6_036.fcs	122	5877
23-0111 iRFP405V_GFP235V_G1_037.fcs	119	6022
23-0111 iRFP405V_GFP235V_G2_038.fcs	n/a	3982
23-0111 iRFP405V_GFP235V_G3_039.fcs	n/a	n/a
23-0201 iRFP405V_GFP235V_A1_001.fcs	2697	7721		100		100
23-0201 iRFP405V_GFP235V_A2_002.fcs	1105	7353		100		100
23-0201 iRFP405V_GFP235V_A3_003.fcs	430	7193		100		100
23-0201 iRFP405V_GFP235V_A4_004.fcs	6735	9298		249.722		120.425
23-0201 iRFP405V_GFP235V_A5_005.fcs	2938	9482		265.882		128.954
23-0201 iRFP405V_GFP235V_A6_006.fcs	969	9162		225.349		127.374
23-0201 iRFP405V_GFP235V_B1_007.fcs	125	5963
23-0201 iRFP405V_GFP235V_B2_008.fcs	126	5667
23-0201 iRFP405V_GFP235V_B3_009.fcs	117	5612
23-0201 iRFP405V_GFP235V_B4_010.fcs	169	6185
23-0201 iRFP405V_GFP235V_B5_011.fcs	145	6353
23-0201 iRFP405V_GFP235V_B6_012.fcs	124	6200
23-0201 iRFP405V_GFP235V_C1_013.fcs	7353	9622		272.636		124.621
23-0201 iRFP405V_GFP235V_C2_014.fcs	3023	9389		273.575		127.689
23-0201 iRFP405V_GFP235V_C3_015.fcs	989	9230		230		128.319
23-0201 iRFP405V_GFP235V_C4_016.fcs	6337	9118		234.965		118.094
23-0201 iRFP405V_GFP235V_C5_017.fcs	2447	8963		221.448		121.896
23-0201 iRFP405V_GFP235V_C6_018.fcs	871	8854		202.558		123.092
23-0201 iRFP405V_GFP235V_D1_019.fcs	169	6185
23-0201 iRFP405V_GFP235V_D2_020.fcs	146	6155
23-0201 iRFP405V_GFP235V_D3_021.fcs	123	6110
23-0201 iRFP405V_GFP235V_D4_022.fcs	170	6095
23-0201 iRFP405V_GFP235V_D5_023.fcs	144	6066
23-0201 iRFP405V_GFP235V_D6_024.fcs	123	5963
23-0201 iRFP405V_GFP235V_E1_025.fcs	6525	9051		241.935		117.226
23-0201 iRFP405V_GFP235V_E2_026.fcs	2566	9321		232.217		126.765
23-0201 iRFP405V_GFP235V_E3_027.fcs	892	9051		207.442		125.831
23-0201 iRFP405V_GFP235V_E4_028.fcs	4069	8369		150.871		108.393
23-0201 iRFP405V_GFP235V_E5_029.fcs	1590	8088		143.891		109.996
23-0201 iRFP405V_GFP235V_E6_030.fcs	574	7664		133.488		106.548
23-0201 iRFP405V_GFP235V_F1_031.fcs	166	6007
23-0201 iRFP405V_GFP235V_F2_032.fcs	142	6140
23-0201 iRFP405V_GFP235V_F3_033.fcs	123	6007
23-0201 iRFP405V_GFP235V_F4_034.fcs	138	6066
23-0201 iRFP405V_GFP235V_F5_035.fcs	130	6022
23-0201 iRFP405V_GFP235V_F6_036.fcs	122	5891
23-0201 iRFP405V_GFP235V_G1_037.fcs	121	5949
23-0201 iRFP405V_GFP235V_G2_038.fcs	n/a	1713
23-0201 iRFP405V_GFP235V_G3_039.fcs	n/a	n/a
relative efficiency (GFP) : (GFP (sample) / GFP (control))*100%												relative efficiency (iRFP) : (iRFP (sample) / iRFP (control))*100%
pBI_PKRdelta_S51A					Mean		SD	SEM				pBI_PKRdelta_S51A					Mean		SD	SEM
	6.01	11.01	1.02										6.01	11.01	1.02
300 ng tRNA	280.94	232.326	249.722		254.329		24.6323	14.2215				300 ng tRNA	124.908	119.485	120.425		121.606		2.89792	1.67311
50 ng tRNA	270.573	246.072	265.882		260.843		13.0047	7.50824				50 ng tRNA	130.822	120.373	128.954		126.716		5.57203	3.21701
10 ng tRNA	228.429	255.245	225.349		236.341		16.4435	9.49369				10 ng tRNA	128.584	120.642	127.374		125.533		4.279	2.47048
PKRd-P2A-S51A												PKRd-P2A-S51A
	6.01	11.01	1.02										6.01	11.01	1.02
300 ng tRNA	288.49	260.297	272.636		273.808		14.1329	8.15962				300 ng tRNA	130.866	127.025	124.621		127.504		3.14971	1.81848
50 ng tRNA	299.914	290.733	273.575		288.074		13.3697	7.71897				50 ng tRNA	137.042	129.207	127.689		131.313		5.01934	2.89792
10 ng tRNA	268.828	264.103	230		254.31		21.1854	12.2314				10 ng tRNA	138.38	131.414	128.319		132.704		5.15303	2.9751
S51A-P2A-PKRd												S51A-P2A-PKRd
	6.01	11.01	1.02										6.01	11.01	1.02
300 ng tRNA	267.001	253.484	234.965		251.816		16.0831	9.28557				300 ng tRNA	127.389	127.025	118.094		124.169		5.26489	3.03968
50 ng tRNA	243.627	231.862	221.448		232.312		11.0964	6.4065				50 ng tRNA	133.407	122.737	121.896		126.013		6.41703	3.70487
10 ng tRNA	217.207	241.725	202.558		220.497		19.7895	11.4255				10 ng tRNA	132.733	126.985	123.092		127.603		4.85008	2.80019

## Sheet: Fig. 2b
Fig. 2b. Remark: This sheet also includes data for Supplementary Fig. 18
	HEK293T/Single Cells/Live/Q2: GFP+ , iRFP+ | Median (GFP)	HEK293T/Single Cells/Live/Q1: GFP- , iRFP+ or Q2: GFP+ , iRFP+ | Median (iRFP)		relative efficiency (GFP)		relative efficiency (iRFP)			Transfection map:
23-0329 iRFP405V_GFP235V_2xTAG_A1_001.fcs	696	6670		100		100			1		2		3		4		5		6
23-0329 iRFP405V_GFP235V_2xTAG_A2_002.fcs	272	6702		100		100			iRFP-GFP(39TAG, 149TAG)	300 ng	iRFP-GFP(39TAG, 149TAG)	300 ng	iRFP-GFP(39TAG, 149TAG)	300 ng	iRFP-GFP(39TAG, 149TAG)	300 ng	iRFP-GFP(39TAG, 149TAG)	300 ng	iRFP-GFP(39TAG, 149TAG)	300 ng
23-0329 iRFP405V_GFP235V_2xTAG_A3_003.fcs	853	7281		122.557		109.16
23-0329 iRFP405V_GFP235V_2xTAG_A4_004.fcs	306	7353		112.5		109.714			MmPylRS(AF)	300 ng	MmPylRS(AF)	300 ng	MmPylRS(AF)	300 ng	MmPylRS(AF)	300 ng	MmPylRS(AF)	300 ng	MmPylRS(AF)	300 ng
23-0329 iRFP405V_GFP235V_2xTAG_A5_005.fcs	1837	7912		263.937		118.621
23-0329 iRFP405V_GFP235V_2xTAG_A6_006.fcs	666	8167		244.853		121.859		A	tRNA(Pyl)	300 ng	tRNA(Pyl)	50 ng	tRNA(Pyl)	300 ng	tRNA(Pyl)	50 ng	tRNA(Pyl)	300 ng	tRNA(Pyl)	50 ng
23-0329 iRFP405V_GFP235V_2xTAG_B1_007.fcs	219	6322
23-0329 iRFP405V_GFP235V_2xTAG_B2_008.fcs	101	6125							Mock	300 ng	Mock	550 ng	eIF2B gam + eps	300 ng	eIF2B gam + eps	300 ng	PKRdelta	300 ng	PKRdelta	300 ng
23-0329 iRFP405V_GFP235V_2xTAG_B3_009.fcs	172	7020
23-0329 iRFP405V_GFP235V_2xTAG_B4_010.fcs	n/a	6589							+ SCO-K	250 uM	+ SCO-K	250 uM	+ SCO-K	250 uM	Mock	250 ng	+ SCO-K	250 uM	Mock	250 ng
23-0329 iRFP405V_GFP235V_2xTAG_B5_011.fcs	163	6337
23-0329 iRFP405V_GFP235V_2xTAG_B6_012.fcs	n/a	6670													+ SCO-K	250 uM			+ SCO-K	250 uM
23-0329 iRFP405V_GFP235V_2xTAG_C1_013.fcs	1073	7193		154.167		107.841			iRFP-GFP(39TAG, 149TAG)	300 ng	iRFP-GFP(39TAG, 149TAG)	300 ng	iRFP-GFP(39TAG, 149TAG)	300 ng	iRFP-GFP(39TAG, 149TAG)	300 ng	iRFP-GFP(39TAG, 149TAG)	300 ng	iRFP-GFP(39TAG, 149TAG)	300 ng
23-0329 iRFP405V_GFP235V_2xTAG_C2_014.fcs	340	7317		125		109.176
23-0329 iRFP405V_GFP235V_2xTAG_C3_015.fcs	2154	7950		309.483		119.19			MmPylRS(AF)	300 ng	MmPylRS(AF)	300 ng	MmPylRS(AF)	300 ng	MmPylRS(AF)	300 ng	MmPylRS(AF)	300 ng	MmPylRS(AF)	300 ng
23-0329 iRFP405V_GFP235V_2xTAG_C4_016.fcs	745	8247		273.897		123.053
23-0329 iRFP405V_GFP235V_2xTAG_C5_017.fcs	n/a	6557						B	tRNA(Pyl)	300 ng	tRNA(Pyl)	50 ng	tRNA(Pyl)	300 ng	tRNA(Pyl)	50 ng	tRNA(Pyl)	300 ng	tRNA(Pyl)	50 ng
23-0329 iRFP405V_GFP235V_2xTAG_C6_018.fcs	n/a	1317
23-0329 iRFP405V_GFP235V_2xTAG_D1_019.fcs	110	6493							Mock	300 ng	Mock	550 ng	eIF2B gam + eps	300 ng	eIF2B gam + eps	300 ng	PKRdelta	300 ng	PKRdelta	300 ng
23-0329 iRFP405V_GFP235V_2xTAG_D2_020.fcs	n/a	6415
23-0329 iRFP405V_GFP235V_2xTAG_D3_021.fcs	369	6573													Mock	250 ng			Mock	250 ng
23-0329 iRFP405V_GFP235V_2xTAG_D4_022.fcs	201	6322
23-0329 iRFP405V_GFP235V_2xTAG_D5_023.fcs	n/a	n/a
23-0401 iRFP405V_GFP235V_2xTAG_A1_001.fcs	680	5792		100		100			iRFP-GFP(39TAG, 149TAG)	300 ng	iRFP-GFP(39TAG, 149TAG)	300 ng	iRFP-GFP(39TAG, 149TAG)	300 ng	iRFP-GFP(39TAG, 149TAG)	300 ng	iRFP-GFP(39TAG, 149TAG)	300 ng	Mock	1200 ng
23-0401 iRFP405V_GFP235V_2xTAG_A2_002.fcs	277	5963		100		100
23-0401 iRFP405V_GFP235V_2xTAG_A3_003.fcs	804	6337		118.235		109.41			MmPylRS(AF)	300 ng	MmPylRS(AF)	300 ng	MmPylRS(AF)	300 ng	MmPylRS(AF)	300 ng	Mock	900 ng
23-0401 iRFP405V_GFP235V_2xTAG_A4_004.fcs	312	6525		112.635		109.425
23-0401 iRFP405V_GFP235V_2xTAG_A5_005.fcs	1770	6901		260.294		119.147		C	tRNA(Pyl)	300 ng	tRNA(Pyl)	50 ng	tRNA(Pyl)	300 ng	tRNA(Pyl)	50 ng
23-0401 iRFP405V_GFP235V_2xTAG_A6_006.fcs	652	7193		235.379		120.627
23-0401 iRFP405V_GFP235V_2xTAG_B1_007.fcs	9412	5504							eIF2alp S51A	300 ng	eIF2alp S51A	300 ng	PKRd-P2A-S51A	300 ng	PKRd-P2A-S51A	300 ng
23-0401 iRFP405V_GFP235V_2xTAG_B2_008.fcs	108	5346
23-0401 iRFP405V_GFP235V_2xTAG_B3_009.fcs	159	6170							+ SCO-K	250 uM	Mock	250 ng	+ SCO-K	250 uM	Mock	250 ng
23-0401 iRFP405V_GFP235V_2xTAG_B4_010.fcs	n/a	6185
23-0401 iRFP405V_GFP235V_2xTAG_B5_011.fcs	107	5906									+ SCO-K	250 uM			+ SCO-K	250 uM
23-0401 iRFP405V_GFP235V_2xTAG_B6_012.fcs	110	5891							iRFP-GFP(39TAG, 149TAG)	300 ng	iRFP-GFP(39TAG, 149TAG)	300 ng	iRFP-GFP(39TAG, 149TAG)	300 ng	iRFP-GFP(39TAG, 149TAG)	300 ng	Nontransf
23-0401 iRFP405V_GFP235V_2xTAG_C1_013.fcs	1046	6573		153.824		113.484
23-0401 iRFP405V_GFP235V_2xTAG_C2_014.fcs	354	6686		127.798		112.125			MmPylRS(AF)	300 ng	MmPylRS(AF)	300 ng	MmPylRS(AF)	300 ng	MmPylRS(AF)	300 ng
23-0401 iRFP405V_GFP235V_2xTAG_C3_015.fcs	2070	7158		304.412		123.584
23-0401 iRFP405V_GFP235V_2xTAG_C4_016.fcs	796	7740		287.365		129.8		D	tRNA(Pyl)	300 ng	tRNA(Pyl)	50 ng	tRNA(Pyl)	300 ng	tRNA(Pyl)	50 ng
23-0401 iRFP405V_GFP235V_2xTAG_C5_017.fcs	478	5792
23-0401 iRFP405V_GFP235V_2xTAG_C6_018.fcs	n/a	n/a							eIF2alp S51A	300 ng	eIF2alp S51A	300 ng	PKRd-P2A-S51A	300 ng	PKRd-P2A-S51A	300 ng
23-0401 iRFP405V_GFP235V_2xTAG_D1_019.fcs	168	6022
23-0401 iRFP405V_GFP235V_2xTAG_D2_020.fcs	169	6051									Mock	250 ng			Mock	250 ng
23-0401 iRFP405V_GFP235V_2xTAG_D3_021.fcs	125	6022
23-0401 iRFP405V_GFP235V_2xTAG_D4_022.fcs	102	6066
23-0401 iRFP405V_GFP235V_2xTAG_D5_023.fcs	n/a	n/a
23-0402 iRFP405V_GFP235V_2xTAG_A1_001.fcs	789	6095		100		100
23-0402 iRFP405V_GFP235V_2xTAG_A2_002.fcs	304	6170		100		100
23-0402 iRFP405V_GFP235V_2xTAG_A3_003.fcs	963	6702		122.053		109.959
23-0402 iRFP405V_GFP235V_2xTAG_A4_004.fcs	333	7003		109.539		113.501
23-0402 iRFP405V_GFP235V_2xTAG_A5_005.fcs	2290	7553		290.241		123.921
23-0402 iRFP405V_GFP235V_2xTAG_A6_006.fcs	774	7892		254.605		127.909
23-0402 iRFP405V_GFP235V_2xTAG_B1_007.fcs	116	5906
23-0402 iRFP405V_GFP235V_2xTAG_B2_008.fcs	101	5722
23-0402 iRFP405V_GFP235V_2xTAG_B3_009.fcs	121	6509
23-0402 iRFP405V_GFP235V_2xTAG_B4_010.fcs	129	6368
23-0402 iRFP405V_GFP235V_2xTAG_B5_011.fcs	111	6140
23-0402 iRFP405V_GFP235V_2xTAG_B6_012.fcs	102	6291
23-0402 iRFP405V_GFP235V_2xTAG_C1_013.fcs	1281	6918		162.357		113.503
23-0402 iRFP405V_GFP235V_2xTAG_C2_014.fcs	379	7003		124.671		113.501
23-0402 iRFP405V_GFP235V_2xTAG_C3_015.fcs	2882	7740		365.272		126.989
23-0402 iRFP405V_GFP235V_2xTAG_C4_016.fcs	842	8207		276.974		133.015
23-0402 iRFP405V_GFP235V_2xTAG_C5_017.fcs	109	6261
23-0402 iRFP405V_GFP235V_2xTAG_C6_018.fcs	n/a	n/a
23-0402 iRFP405V_GFP235V_2xTAG_D1_019.fcs	131	6230
23-0402 iRFP405V_GFP235V_2xTAG_D2_020.fcs	109	6185
23-0402 iRFP405V_GFP235V_2xTAG_D3_021.fcs	115	6337
23-0402 iRFP405V_GFP235V_2xTAG_D4_022.fcs	108	6322
23-0402 iRFP405V_GFP235V_2xTAG_D5_023.fcs	n/a	n/a
2xTAG reporter
relative efficiency (GFP) : (GFP (sample) / GFP (control))*100%												relative efficiency (iRFP) : (iRFP (sample) / iRFP (control))*100%
eIF2B gam + eps					Mean		SD	SEM				PKRdelta					Mean		SD	SEM
	29.03	01.04	02.04										29.03	01.04	02.04
300 ng tRNA	122.557	118.235	122.053		120.949		2.36334	1.36447				300 ng tRNA	109.16	109.41	109.959		109.51		0.408586	0.235897
50 ng tRNA	112.5	112.635	109.539		111.558		1.74965	1.01016				50 ng tRNA	109.714	109.425	113.501		110.88		2.27453	1.3132
PKRdelta												PKRdelta
	29.03	01.04	02.04										29.03	01.04	02.04
300 ng tRNA	263.937	260.294	290.241		271.491		16.34	9.43391				300 ng tRNA	118.621	119.147	123.921		120.563		2.9202	1.68598
50 ng tRNA	244.853	235.379	254.605		244.946		9.61344	5.55032				50 ng tRNA	121.859	120.627	127.909		123.465		3.89764	2.2503
eIF2alp S51A							SD	SEM				eIF2alp S51A					Mean		SD	SEM
	29.03	01.04	02.04										29.03	01.04	02.04
300 ng tRNA	154.167	153.824	162.357		156.783		4.83103	2.7892				300 ng tRNA	107.841	113.484	113.503		111.609		3.26344	1.88415
50 ng tRNA	125	127.798	124.671		125.823		1.71818	0.991991				50 ng tRNA	109.176	112.125	113.501		111.601		2.20935	1.27557
PKRd-P2A-S51A												PKRd-P2A-S51A
	29.03	01.04	02.04										29.03	01.04	02.04
300 ng tRNA	309.483	304.412	365.272		326.389		33.7694	19.4968				300 ng tRNA	119.19	123.584	126.989		123.255		3.9099	2.25738
50 ng tRNA	273.897	287.365	276.974		279.412		7.05706	4.07439				50 ng tRNA	123.053	129.8	133.015		128.623		5.08425	2.9354
	HEK293T/Single Cells/Live/Q2: GFP+ , iRFP+ | Median (GFP)	HEK293T/Single Cells/Live/Q1: GFP- , iRFP+ or Q2: GFP+ , iRFP+ | Median (iRFP)		relative efficiency (GFP)		relative efficiency (iRFP)			Transfection map:
23-0329 iRFP405V_GFP235V_3xTAG_A1_001.fcs	259	6337		100		100			1		2		3		4		5		6
23-0329 iRFP405V_GFP235V_3xTAG_A2_002.fcs	175	6768		100		100			iRFP-GFP(39TAG, 149TAG, 182TAG)	300 ng	iRFP-GFP(39TAG, 149TAG, 182TAG)	300 ng	iRFP-GFP(39TAG, 149TAG, 182TAG)	300 ng	iRFP-GFP(39TAG, 149TAG, 182TAG)	300 ng	iRFP-GFP(39TAG, 149TAG, 182TAG)	300 ng	iRFP-GFP(39TAG, 149TAG, 182TAG)	300 ng
23-0329 iRFP405V_GFP235V_3xTAG_A3_003.fcs	282	6851		108.88		108.111
23-0329 iRFP405V_GFP235V_3xTAG_A4_004.fcs	173	7106		98.8571		104.994			MmPylRS(AF)	300 ng	MmPylRS(AF)	300 ng	MmPylRS(AF)	300 ng	MmPylRS(AF)	300 ng	MmPylRS(AF)	300 ng	MmPylRS(AF)	300 ng
23-0329 iRFP405V_GFP235V_3xTAG_A5_005.fcs	548	7608		211.583		120.057
23-0329 iRFP405V_GFP235V_3xTAG_A6_006.fcs	304	7950		173.714		117.465		A	tRNA(Pyl)	300 ng	tRNA(Pyl)	50 ng	tRNA(Pyl)	300 ng	tRNA(Pyl)	50 ng	tRNA(Pyl)	300 ng	tRNA(Pyl)	50 ng
23-0329 iRFP405V_GFP235V_3xTAG_B1_007.fcs	174	6110
23-0329 iRFP405V_GFP235V_3xTAG_B2_008.fcs	180	6007							Mock	300 ng	Mock	550 ng	eIF2B gam + eps	300 ng	eIF2B gam + eps	300 ng	PKRdelta	300 ng	PKRdelta	300 ng
23-0329 iRFP405V_GFP235V_3xTAG_B3_009.fcs	809	6851
23-0329 iRFP405V_GFP235V_3xTAG_B4_010.fcs	132	6653							+ SCO-K	250 uM	+ SCO-K	250 uM	+ SCO-K	250 uM	Mock	250 ng	+ SCO-K	250 uM	Mock	250 ng
23-0329 iRFP405V_GFP235V_3xTAG_B5_011.fcs	99.6	6399
23-0329 iRFP405V_GFP235V_3xTAG_B6_012.fcs	141	6541													+ SCO-K	250 uM			+ SCO-K	250 uM
23-0329 iRFP405V_GFP235V_3xTAG_C1_013.fcs	341	6851		131.66		108.111			iRFP-GFP(39TAG, 149TAG, 182TAG)	300 ng	iRFP-GFP(39TAG, 149TAG, 182TAG)	300 ng	iRFP-GFP(39TAG, 149TAG, 182TAG)	300 ng	iRFP-GFP(39TAG, 149TAG, 182TAG)	300 ng	iRFP-GFP(39TAG, 149TAG, 182TAG)	300 ng	iRFP-GFP(39TAG, 149TAG, 182TAG)	300 ng
23-0329 iRFP405V_GFP235V_3xTAG_C2_014.fcs	190	7281		108.571		107.58
23-0329 iRFP405V_GFP235V_3xTAG_C3_015.fcs	584	7740		225.483		122.14			MmPylRS(AF)	300 ng	MmPylRS(AF)	300 ng	MmPylRS(AF)	300 ng	MmPylRS(AF)	300 ng	MmPylRS(AF)	300 ng	MmPylRS(AF)	300 ng
23-0329 iRFP405V_GFP235V_3xTAG_C4_016.fcs	333	8227		190.286		121.557
23-0329 iRFP405V_GFP235V_3xTAG_C5_017.fcs	220	6605						B	tRNA(Pyl)	300 ng	tRNA(Pyl)	50 ng	tRNA(Pyl)	300 ng	tRNA(Pyl)	50 ng	tRNA(Pyl)	300 ng	tRNA(Pyl)	50 ng
23-0329 iRFP405V_GFP235V_3xTAG_C6_018.fcs	n/a	n/a
23-0329 iRFP405V_GFP235V_3xTAG_D1_019.fcs	150	6430							Mock	300 ng	Mock	550 ng	eIF2B gam + eps	300 ng	eIF2B gam + eps	300 ng	PKRdelta	300 ng	PKRdelta	300 ng
23-0329 iRFP405V_GFP235V_3xTAG_D2_020.fcs	125	6230
23-0329 iRFP405V_GFP235V_3xTAG_D3_021.fcs	n/a	6200													Mock	250 ng			Mock	250 ng
23-0329 iRFP405V_GFP235V_3xTAG_D4_022.fcs	129	6525
23-0329 iRFP405V_GFP235V_3xTAG_D5_023.fcs	n/a	n/a
23-0401 iRFP405V_GFP235V_3xTAG_A1_001.fcs	243	6095		100		100			iRFP-GFP(39TAG, 149TAG, 182TAG)	300 ng	iRFP-GFP(39TAG, 149TAG, 182TAG)	300 ng	iRFP-GFP(39TAG, 149TAG, 182TAG)	300 ng	iRFP-GFP(39TAG, 149TAG, 182TAG)	300 ng	iRFP-GFP(39TAG, 149TAG, 182TAG)	300 ng	Mock	1200 ng
23-0401 iRFP405V_GFP235V_3xTAG_A2_002.fcs	172	6368		100		100
23-0401 iRFP405V_GFP235V_3xTAG_A3_003.fcs	266	6751		109.465		110.763			MmPylRS(AF)	300 ng	MmPylRS(AF)	300 ng	MmPylRS(AF)	300 ng	MmPylRS(AF)	300 ng	Mock	900 ng
23-0401 iRFP405V_GFP235V_3xTAG_A4_004.fcs	172	6986		100		109.705
23-0401 iRFP405V_GFP235V_3xTAG_A5_005.fcs	549	7353		225.926		120.64		C	tRNA(Pyl)	300 ng	tRNA(Pyl)	50 ng	tRNA(Pyl)	300 ng	tRNA(Pyl)	50 ng
23-0401 iRFP405V_GFP235V_3xTAG_A6_006.fcs	293	7590		170.349		119.19
23-0401 iRFP405V_GFP235V_3xTAG_B1_007.fcs	n/a	5935							eIF2alp S51A	300 ng	eIF2alp S51A	300 ng	PKRd-P2A-S51A	300 ng	PKRd-P2A-S51A	300 ng
23-0401 iRFP405V_GFP235V_3xTAG_B2_008.fcs	127	5863
23-0401 iRFP405V_GFP235V_3xTAG_B3_009.fcs	132	6686							+ SCO-K	250 uM	Mock	250 ng	+ SCO-K	250 uM	Mock	250 ng
23-0401 iRFP405V_GFP235V_3xTAG_B4_010.fcs	130	6541
23-0401 iRFP405V_GFP235V_3xTAG_B5_011.fcs	130	6007									+ SCO-K	250 uM			+ SCO-K	250 uM
23-0401 iRFP405V_GFP235V_3xTAG_B6_012.fcs	114	5920							iRFP-GFP(39TAG, 149TAG, 182TAG)	300 ng	iRFP-GFP(39TAG, 149TAG, 182TAG)	300 ng	iRFP-GFP(39TAG, 149TAG, 182TAG)	300 ng	iRFP-GFP(39TAG, 149TAG, 182TAG)	300 ng	Nontransf
23-0401 iRFP405V_GFP235V_3xTAG_C1_013.fcs	336	6818		138.272		111.862
23-0401 iRFP405V_GFP235V_3xTAG_C2_014.fcs	180	7054		104.651		110.773			MmPylRS(AF)	300 ng	MmPylRS(AF)	300 ng	MmPylRS(AF)	300 ng	MmPylRS(AF)	300 ng
23-0401 iRFP405V_GFP235V_3xTAG_C3_015.fcs	586	7646		241.152		125.447
23-0401 iRFP405V_GFP235V_3xTAG_C4_016.fcs	330	7931		191.86		124.545		D	tRNA(Pyl)	300 ng	tRNA(Pyl)	50 ng	tRNA(Pyl)	300 ng	tRNA(Pyl)	50 ng
23-0401 iRFP405V_GFP235V_3xTAG_C5_017.fcs	103	6353
23-0401 iRFP405V_GFP235V_3xTAG_C6_018.fcs	n/a	n/a							eIF2alp S51A	300 ng	eIF2alp S51A	300 ng	PKRd-P2A-S51A	300 ng	PKRd-P2A-S51A	300 ng
23-0401 iRFP405V_GFP235V_3xTAG_D1_019.fcs	103	6185
23-0401 iRFP405V_GFP235V_3xTAG_D2_020.fcs	114	6095									Mock	250 ng			Mock	250 ng
23-0401 iRFP405V_GFP235V_3xTAG_D3_021.fcs	127	6215
23-0401 iRFP405V_GFP235V_3xTAG_D4_022.fcs	105	6230
23-0401 iRFP405V_GFP235V_3xTAG_D5_023.fcs	n/a	13942
23-0402 iRFP405V_GFP235V_3xTAG_A1_001.fcs	274	6215		100		100
23-0402 iRFP405V_GFP235V_3xTAG_A2_002.fcs	176	6525		100		100
23-0402 iRFP405V_GFP235V_3xTAG_A3_003.fcs	296	6801		108.029		109.429
23-0402 iRFP405V_GFP235V_3xTAG_A4_004.fcs	189	7211		107.386		110.513
23-0402 iRFP405V_GFP235V_3xTAG_A5_005.fcs	747	7778		272.628		125.149
23-0402 iRFP405V_GFP235V_3xTAG_A6_006.fcs	390	8167		221.591		125.165
23-0402 iRFP405V_GFP235V_3xTAG_B1_007.fcs	333	6322
23-0402 iRFP405V_GFP235V_3xTAG_B2_008.fcs	115	5963
23-0402 iRFP405V_GFP235V_3xTAG_B3_009.fcs	403	6834
23-0402 iRFP405V_GFP235V_3xTAG_B4_010.fcs	374	6735
23-0402 iRFP405V_GFP235V_3xTAG_B5_011.fcs	184	6462
23-0402 iRFP405V_GFP235V_3xTAG_B6_012.fcs	101	6525
23-0402 iRFP405V_GFP235V_3xTAG_C1_013.fcs	392	6969		143.066		112.132
23-0402 iRFP405V_GFP235V_3xTAG_C2_014.fcs	204	7193		115.909		110.238
23-0402 iRFP405V_GFP235V_3xTAG_C3_015.fcs	823	7912		300.365		127.305
23-0402 iRFP405V_GFP235V_3xTAG_C4_016.fcs	431	8535		244.886		130.805
23-0402 iRFP405V_GFP235V_3xTAG_C5_017.fcs	n/a	6525
23-0402 iRFP405V_GFP235V_3xTAG_C6_018.fcs	152	1054
23-0402 iRFP405V_GFP235V_3xTAG_D1_019.fcs	118	6353
23-0402 iRFP405V_GFP235V_3xTAG_D2_020.fcs	103	6446
23-0402 iRFP405V_GFP235V_3xTAG_D3_021.fcs	114	6430
23-0402 iRFP405V_GFP235V_3xTAG_D4_022.fcs	104	6541
23-0402 iRFP405V_GFP235V_3xTAG_D5_023.fcs	n/a	n/a
3xTAG reporter
relative efficiency (GFP) : (GFP (sample) / GFP (control))*100%												relative efficiency (iRFP) : (iRFP (sample) / iRFP (control))*100%
eIF2B gam + eps					Mean		SD	SEM				eIF2B gam + eps					Mean		SD	SEM
	29.03	01.04	02.04										29.03	01.04	02.04
300 ng tRNA	108.88	109.465	108.029		108.792		0.722019	0.416858				300 ng tRNA	108.111	110.763	109.429		109.434		1.32592	0.765521
50 ng tRNA	98.8571	100	107.386		102.081		4.62983	2.67304				50 ng tRNA	104.994	109.705	110.513		108.404		2.9807	1.72091
PKRdelta												PKRdelta
	29.03	01.04	02.04										29.03	01.04	02.04
300 ng tRNA	211.583	225.926	272.628		236.712		31.9198	18.4289				300 ng tRNA	120.057	120.64	125.149		121.949		2.78686	1.60899
50 ng tRNA	173.714	170.349	221.591		188.551		28.6625	16.5483				50 ng tRNA	117.465	119.19	125.165		120.606		4.04085	2.33298
eIF2alp S51A					Mean		SD	SEM				eIF2alp S51A					Mean		SD	SEM
	29.03	01.04	02.04										29.03	01.04	02.04
300 ng tRNA	131.66	138.272	143.066		137.666		5.72681	3.30638				300 ng tRNA	108.111	111.862	112.132		110.702		2.24761	1.29766
50 ng tRNA	108.571	104.651	115.909		109.711		5.71476	3.29942				50 ng tRNA	107.58	110.773	110.238		109.53		1.70998	0.987256
PKRd-P2A-S51A												PKRd-P2A-S51A
	29.03	01.04	02.04										29.03	01.04	02.04
300 ng tRNA	225.483	241.152	300.365		255.667		39.4948	22.8023				300 ng tRNA	122.14	125.447	127.305		124.964		2.61622	1.51048
50 ng tRNA	190.286	191.86	244.886		209.011		31.0791	17.9435				50 ng tRNA	121.557	124.545	130.805		125.636		4.71917	2.72461

## Sheet: FIg. 3b
	Fig. 3b
		Replicate # 1
		Dilutions
		1:100	1:200	1:400		average concentration, ng/ml		fold efficiency
	Mock + ncAA	3176	3240	3204		3206.67		1
	(eIF2Bγ + eIF2Bε) + ncAA	3712	4016	4299		4009		1.25021
	PKR∆ + ncAA	5686	6084	5487		5752.33		1.79387
	eIF2α S51A + ncAA	4171	3879	2781		3610.33		1.12588
	(PKR∆ + eIF2α S51A) + ncAA	4176	4153	3384		3904.33		1.21757
	WT	5105	6041	3425		4857
		Replicate # 2
		Dilutions
		1:100	1:200	1:400		average concentration, ng/ml		fold efficiency
	Mock + ncAA	3304	3527	4119		3650		1
	(eIF2Bγ + eIF2Bε) + ncAA	3599	3898	3966		3821		1.04685
	PKR∆ + ncAA	8429	6331	5922		6894		1.88877
	eIF2α S51A + ncAA	3496	4511	3972		3993		1.09397
	(PKR∆ + eIF2α S51A) + ncAA	5840	4721	5600		5387		1.47589
	WT	6824	5016	5852		5897.33
		Replicate # 3
		Dilutions
		1:100	1:200	1:400		average concentration, ng/ml		fold efficiency
	Mock + ncAA	4166	4464	5545		4725		1
	(eIF2Bγ + eIF2Bε) + ncAA	5610	6026	6580		6072		1.28508
	PKR∆ + ncAA	6660	7165	7744		7189.67		1.52162
	eIF2α S51A + ncAA	5049	4237	4479		4588.33		0.971076
	(PKR∆ + eIF2α S51A) + ncAA	6581	6937	7412		6976.67		1.47654
	WT	8959	7876	8442		8425.67
		Summary
		#1	#2	#3		average concentration, µg/ml
	Mock + ncAA	3.21	3.65	4.73		3.86333		1
	(eIF2Bγ + eIF2Bε) + ncAA	4.01	3.82	6.07		4.63333		1.19931
	PKR∆ + ncAA	5.75	6.89	7.19		6.61		1.71096
	eIF2α S51A + ncAA	3.61	3.99	4.59		4.06333		1.05177
	(PKR∆ + eIF2α S51A) + ncAA	3.9	5.39	6.98		5.42333		1.4038
	WT	4.86	5.9	8.43		6.39667

## Sheet: Fig. 4c
Fig. 4c. Remark: This sheet also contains data for Supplementary Fig. 27
	HEK293T cells/Single Cells/Live/Q1: GFP- , mCherry+ | Median (GFP)	HEK293T cells/Single Cells/Live/Q1: GFP- , mCherry+ | Median (mCherry)		Relative efficiency (mCherry) norm-d to OT organelle				Transfection map:
22-0715 GFP mCherry_300V_A1_001.fcs	100	132						1		2		3		4		5		6
22-0715 GFP mCherry_300V_A2_002.fcs	90.4	126						GFP(TAG), mCherry(TAG)-MS2	300 ng	GFP(TAG), mCherry(TAG)-MS2	300 ng	GFP(TAG), mCherry(TAG)-MS2	300 ng	GFP(TAG), mCherry(TAG)-MS2	300 ng	Mock	1200 ng	Untransfected
22-0715 GFP mCherry_300V_A3_003.fcs	75.2	123						MmPylRS(AF)	300 ng	MmPylRS(AF)	300 ng	MmPylRS(AF)	300 ng
22-0715 GFP mCherry_300V_A4_004.fcs	65.9	120					A	tRNA(Pyl)	300 ng	tRNA(Pyl)	50 ng	tRNA(Pyl)	10 ng	Mock	900 ng
22-0715 GFP mCherry_300V_A5_005.fcs	135	112						Mock	300 ng	Mock	550 ng	Mock	590 ng
22-0715 GFP mCherry_300V_A6_006.fcs	102	111
22-0715 GFP mCherry_300V_B1_007.fcs	1308	1275						GFP(TAG), mCherry(TAG)-MS2	300 ng	GFP(TAG), mCherry(TAG)-MS2	300 ng	GFP(TAG), mCherry(TAG)-MS2	300 ng
22-0715 GFP mCherry_300V_B2_008.fcs	491	591						MmPylRS(AF)	300 ng	MmPylRS(AF)	300 ng	MmPylRS(AF)	300 ng
22-0715 GFP mCherry_300V_B3_009.fcs	228	313					B	tRNA(Pyl)	300 ng	tRNA(Pyl)	50 ng	tRNA(Pyl)	10 ng
22-0715 GFP mCherry_300V_C1_010.fcs	52.7	475		100				Mock	300 ng	Mock	550 ng	Mock	590 ng
22-0715 GFP mCherry_300V_C2_011.fcs	40.6	240		100				+ SCO-K	250 uM	+ SCO-K	250 uM	+ SCO-K	250 uM
22-0715 GFP mCherry_300V_C3_012.fcs	38.8	168		100				GFP(TAG), mCherry(TAG)-MS2	300 ng	GFP(TAG), mCherry(TAG)-MS2	300 ng	GFP(TAG), mCherry(TAG)-MS2	300 ng	GFP(TAG), mCherry(TAG)-MS2	300 ng	GFP(TAG), mCherry(TAG)-MS2	300 ng	GFP(TAG), mCherry(TAG)-MS2	300 ng
22-0715 GFP mCherry_300V_C4_013.fcs	58	601		100				PMP organelle	300 ng	PMP organelle	300 ng	PMP organelle	300 ng	GMP organelle	300 ng	GMP organelle	300 ng	GMP organelle	300 ng
22-0715 GFP mCherry_300V_C5_014.fcs	40	298		100			C	tRNA(Pyl)	300 ng	tRNA(Pyl)	50 ng	tRNA(Pyl)	10 ng	tRNA(Pyl)	300 ng	tRNA(Pyl)	50 ng	tRNA(Pyl)	10 ng
22-0715 GFP mCherry_300V_C6_015.fcs	38.2	192		100				Mock	300 ng	Mock	550 ng	Mock	590 ng	Mock	300 ng	Mock	550 ng	Mock	590 ng
22-0715 GFP mCherry_300V_D1_016.fcs	62.4	742		156.211				+ SCO-K	250 uM	+ SCO-K	250 uM	+ SCO-K	250 uM	+ SCO-K	250 uM	+ SCO-K	250 uM	+ SCO-K	250 uM
22-0715 GFP mCherry_300V_D2_017.fcs	49.3	333		138.75				GFP(TAG), mCherry(TAG)-MS2	300 ng	GFP(TAG), mCherry(TAG)-MS2	300 ng	GFP(TAG), mCherry(TAG)-MS2	300 ng	GFP(TAG), mCherry(TAG)-MS2	300 ng	GFP(TAG), mCherry(TAG)-MS2	300 ng	GFP(TAG), mCherry(TAG)-MS2	300 ng
22-0715 GFP mCherry_300V_D3_018.fcs	47.4	213		126.786				PMP organelle	300 ng	PMP organelle	300 ng	PMP organelle	300 ng	GMP organelle	300 ng	GMP organelle	300 ng	GMP organelle	300 ng
22-0715 GFP mCherry_300V_D4_019.fcs	71.6	961		159.9			D	NA-PKRdelta	300 ng	NA-PKRdelta	300 ng	NA-PKRdelta	300 ng	NA-PKRdelta	300 ng	NA-PKRdelta	300 ng	NA-PKRdelta	300 ng
22-0715 GFP mCherry_300V_D5_020.fcs	49.9	386		129.53				tRNA(Pyl)	300 ng	tRNA(Pyl)	50 ng	tRNA(Pyl)	10 ng	tRNA(Pyl)	300 ng	tRNA(Pyl)	50 ng	tRNA(Pyl)	10 ng
22-0715 GFP mCherry_300V_D6_021.fcs	46.2	230		119.792				+ SCO-K	250 uM	Mock	250 ng	Mock	290 ng	+ SCO-K	250 uM	Mock	250 ng	Mock	290 ng
22-0715 GFP mCherry_300V_E1_022.fcs	82.4	846		178.105						+ SCO-K	250 uM	+ SCO-K	250 uM			+ SCO-K	250 uM	+ SCO-K	250 uM
22-0715 GFP mCherry_300V_E2_023.fcs	58	369		153.75				GFP(TAG), mCherry(TAG)-MS2	300 ng	GFP(TAG), mCherry(TAG)-MS2	300 ng	GFP(TAG), mCherry(TAG)-MS2	300 ng	GFP(TAG), mCherry(TAG)-MS2	300 ng	GFP(TAG), mCherry(TAG)-MS2	300 ng	GFP(TAG), mCherry(TAG)-MS2	300 ng
22-0715 GFP mCherry_300V_E3_024.fcs	53.3	235		139.881				PMP organelle	300 ng	PMP organelle	300 ng	PMP organelle	300 ng	GMP organelle	300 ng	GMP organelle	300 ng	GMP organelle	300 ng
22-0715 GFP mCherry_300V_E4_025.fcs	77.2	1016		169.052			E	PMP-PKRdelta	300 ng	PMP-PKRdelta	300 ng	PMP-PKRdelta	300 ng	GMP-PKRdelta	300 ng	GMP-PKRdelta	300 ng	GMP-PKRdelta	300 ng
22-0715 GFP mCherry_300V_E5_026.fcs	54.5	426		142.953				tRNA(Pyl)	300 ng	tRNA(Pyl)	50 ng	tRNA(Pyl)	10 ng	tRNA(Pyl)	300 ng	tRNA(Pyl)	50 ng	tRNA(Pyl)	10 ng
22-0715 GFP mCherry_300V_E6_027.fcs	49.3	249		129.688				+ SCO-K	250 uM	Mock	250 ng	Mock	290 ng	+ SCO-K	250 uM	Mock	250 ng	Mock	290 ng
22-0722 GFP mCherry_300V_A1_001.fcs	118	127								+ SCO-K	250 uM	+ SCO-K	250 uM			+ SCO-K	250 uM	+ SCO-K	250 uM
22-0722 GFP mCherry_300V_A2_002.fcs	109	126
22-0722 GFP mCherry_300V_A3_003.fcs	63.3	125
22-0722 GFP mCherry_300V_A4_004.fcs	58.6	126
22-0722 GFP mCherry_300V_A5_005.fcs	102	117
22-0722 GFP mCherry_300V_A6_006.fcs	203	167
22-0722 GFP mCherry_300V_B1_007.fcs	1889	1269
22-0722 GFP mCherry_300V_B2_008.fcs	699	616
22-0722 GFP mCherry_300V_B3_009.fcs	272	301
22-0722 GFP mCherry_300V_C1_010.fcs	56.1	472		100
22-0722 GFP mCherry_300V_C2_011.fcs	41.6	230		100
22-0722 GFP mCherry_300V_C3_012.fcs	39.4	162		100
22-0722 GFP mCherry_300V_C4_013.fcs	61.8	601		100
22-0722 GFP mCherry_300V_C5_014.fcs	40.6	292		100
22-0722 GFP mCherry_300V_C6_015.fcs	38.2	181		100
22-0722 GFP mCherry_300V_D1_016.fcs	66.5	742		157.203
22-0722 GFP mCherry_300V_D2_017.fcs	50.8	319		138.696
22-0722 GFP mCherry_300V_D3_018.fcs	48.6	194		119.753
22-0722 GFP mCherry_300V_D4_019.fcs	72.9	916		152.413
22-0722 GFP mCherry_300V_D5_020.fcs	51.4	393		134.589
22-0722 GFP mCherry_300V_D6_021.fcs	46.8	230		127.072
22-0722 GFP mCherry_300V_E1_022.fcs	85.7	844		178.814
22-0722 GFP mCherry_300V_E2_023.fcs	59.9	353		153.478
22-0722 GFP mCherry_300V_E3_024.fcs	53.9	210		129.63
22-0722 GFP mCherry_300V_E4_025.fcs	79.1	969		161.231
22-0722 GFP mCherry_300V_E5_026.fcs	56.1	428		146.575
22-0722 GFP mCherry_300V_E6_027.fcs	49.9	240		132.597
22-0723 GFP mCherry_300V_A1_001.fcs	105	128
22-0723 GFP mCherry_300V_A2_002.fcs	109	138
22-0723 GFP mCherry_300V_A3_003.fcs	58	129
22-0723 GFP mCherry_300V_A4_004.fcs	48	142
22-0723 GFP mCherry_300V_A5_005.fcs	183	144
22-0723 GFP mCherry_300V_A6_006.fcs	52	131
22-0723 GFP mCherry_300V_B1_007.fcs	1658	1427
22-0723 GFP mCherry_300V_B2_008.fcs	587	621
22-0723 GFP mCherry_300V_B3_009.fcs	269	311
22-0723 GFP mCherry_300V_C1_010.fcs	57.4	486		100
22-0723 GFP mCherry_300V_C2_011.fcs	41.6	236		100
22-0723 GFP mCherry_300V_C3_012.fcs	39.4	161		100
22-0723 GFP mCherry_300V_C4_013.fcs	61.8	648		100
22-0723 GFP mCherry_300V_C5_014.fcs	40.6	291		100
22-0723 GFP mCherry_300V_C6_015.fcs	38.2	187		100
22-0723 GFP mCherry_300V_D1_016.fcs	67.8	804		165.432
22-0723 GFP mCherry_300V_D2_017.fcs	49.9	317		134.322
22-0723 GFP mCherry_300V_D3_018.fcs	48	206		127.95
22-0723 GFP mCherry_300V_D4_019.fcs	78.5	1110		171.296
22-0723 GFP mCherry_300V_D5_020.fcs	49.9	395		135.739
22-0723 GFP mCherry_300V_D6_021.fcs	47.4	230		122.995
22-0723 GFP mCherry_300V_E1_022.fcs	94.1	963		198.148
22-0723 GFP mCherry_300V_E2_023.fcs	61.8	385		163.136
22-0723 GFP mCherry_300V_E3_024.fcs	56.1	235		145.963
22-0723 GFP mCherry_300V_E4_025.fcs	88.4	1153		177.932
22-0723 GFP mCherry_300V_E5_026.fcs	57.4	445		152.921
22-0723 GFP mCherry_300V_E6_027.fcs	50.8	233		124.599
PMP organelle
relative efficiency (mCherry) : (mCherry (sample) / mCherry (control))*100%, normalized to PMP organelle
PMP organelle					Mean		SD
	15.07	22.07	23.07
300 ng tRNA	100	100	100		100		0
50 ng tRNA	100	100	100		100		0
10 ng tRNA	100	100	100		100		0
PMP + NA-PKRdelta					Mean		SD
	15.07	22.07	23.07
300 ng tRNA	156.211	157.203	165.432		159.615		5.06186
50 ng tRNA	138.75	138.696	134.322		137.256		2.54094
10 ng tRNA	126.786	119.753	127.95		124.83		4.43487
PMP + PMP-PKRdelta					Mean		SD
	15.07	22.07	23.07
300 ng tRNA	178.105	178.814	198.148		185.022		11.3728
50 ng tRNA	153.75	153.478	163.136		156.788		5.4989
10 ng tRNA	139.881	129.63	145.963		138.491		8.25478
GMP organelle
relative efficiency (mCherry) : (mCherry (sample) / mCherry (control))*100%, normalized to GMP organelle
GMP organelle					Mean		SD
	15.07	22.07	23.07
300 ng tRNA	100	100	100		100		0
50 ng tRNA	100	100	100		100		0
10 ng tRNA	100	100	100		100		0
GMP + NA-PKRdelta					Mean		SD
	15.07	22.07	23.07
300 ng tRNA	159.9	152.413	171.296		161.203		9.509
50 ng tRNA	129.53	134.589	135.739		133.286		3.30305
10 ng tRNA	119.792	127.072	122.995		123.286		3.64882
GMP + GMP-PKRdelta					Mean		SD
	15.07	22.07	23.07
300 ng tRNA	169.052	161.231	177.932		169.405		8.35602
50 ng tRNA	142.953	146.575	152.921		147.483		5.04559
10 ng tRNA	129.688	132.597	124.599		128.961		4.04806
	HEK293T cells/Single Cells/Live cells/Q1: GFP- , mCherry+ | Median (GFP)	HEK293T cells/Single Cells/Live cells/Q1: GFP- , mCherry+ | Median (mCherry)		relative efficiency (mCherry) norm-d to OT organelle				Transfection map:
22-0725 GFP mCherry_300V_A1_001.fcs	127	131						1		2		3		4		5		6
22-0725 GFP mCherry_300V_A2_002.fcs	67.8	141						GFP(TAG), mCherry(TAG)-MS2	300 ng	GFP(TAG), mCherry(TAG)-MS2	300 ng	GFP(TAG), mCherry(TAG)-MS2	300 ng	GFP(TAG), mCherry(TAG)-MS2	300 ng	Mock	1200 ng	Untransfected
22-0725 GFP mCherry_300V_A3_003.fcs	56.7	174						MmPylRS(AF)	300 ng	MmPylRS(AF)	300 ng	MmPylRS(AF)	300 ng
22-0725 GFP mCherry_300V_A4_004.fcs	64.6	131					A	tRNA(Pyl)	300 ng	tRNA(Pyl)	50 ng	tRNA(Pyl)	10 ng	Mock	900 ng
22-0725 GFP mCherry_300V_A5_005.fcs	156	112						Mock	300 ng	Mock	550 ng	Mock	590 ng
22-0725 GFP mCherry_300V_A6_006.fcs	112	144
22-0725 GFP mCherry_300V_B1_007.fcs	1215	1056						GFP(TAG), mCherry(TAG)-MS2	300 ng	GFP(TAG), mCherry(TAG)-MS2	300 ng	GFP(TAG), mCherry(TAG)-MS2	300 ng
22-0725 GFP mCherry_300V_B2_008.fcs	498	518						MmPylRS(AF)	300 ng	MmPylRS(AF)	300 ng	MmPylRS(AF)	300 ng
22-0725 GFP mCherry_300V_B3_009.fcs	249	280					B	tRNA(Pyl)	300 ng	tRNA(Pyl)	50 ng	tRNA(Pyl)	10 ng
22-0725 GFP mCherry_300V_C1_010.fcs	81.7	705		100				Mock	300 ng	Mock	550 ng	Mock	590 ng
22-0725 GFP mCherry_300V_C2_011.fcs	46.8	322		100				+ SCO-K	250 uM	+ SCO-K	250 uM	+ SCO-K	250 uM
22-0725 GFP mCherry_300V_C3_012.fcs	41.6	208		100				GFP(TAG), mCherry(TAG)-MS2	300 ng	GFP(TAG), mCherry(TAG)-MS2	300 ng	GFP(TAG), mCherry(TAG)-MS2	300 ng	GFP(TAG), mCherry(TAG)-MS2	300 ng	GFP(TAG), mCherry(TAG)-MS2	300 ng	GFP(TAG), mCherry(TAG)-MS2	300 ng
22-0725 GFP mCherry_300V_C4_013.fcs	45.2	284		100				ERMP organelle	300 ng	ERMP organelle	300 ng	ERMP organelle	300 ng	OMMP organelle	300 ng	OMMP organelle	300 ng	OMMP organelle	300 ng
22-0725 GFP mCherry_300V_C5_014.fcs	40	190		100			C	tRNA(Pyl)	300 ng	tRNA(Pyl)	50 ng	tRNA(Pyl)	10 ng	tRNA(Pyl)	300 ng	tRNA(Pyl)	50 ng	tRNA(Pyl)	10 ng
22-0725 GFP mCherry_300V_C6_015.fcs	40	154		100				Mock	300 ng	Mock	550 ng	Mock	590 ng	Mock	300 ng	Mock	550 ng	Mock	590 ng
22-0725 GFP mCherry_300V_D1_016.fcs	104	1130		160.284				+ SCO-K	250 uM	+ SCO-K	250 uM	+ SCO-K	250 uM	+ SCO-K	250 uM	+ SCO-K	250 uM	+ SCO-K	250 uM
22-0725 GFP mCherry_300V_D2_017.fcs	56.1	434		134.783				GFP(TAG), mCherry(TAG)-MS2	300 ng	GFP(TAG), mCherry(TAG)-MS2	300 ng	GFP(TAG), mCherry(TAG)-MS2	300 ng	GFP(TAG), mCherry(TAG)-MS2	300 ng	GFP(TAG), mCherry(TAG)-MS2	300 ng	GFP(TAG), mCherry(TAG)-MS2	300 ng
22-0725 GFP mCherry_300V_D3_018.fcs	48.6	240		115.385				ERMP organelle	300 ng	ERMP organelle	300 ng	ERMP organelle	300 ng	OMMP organelle	300 ng	OMMP organelle	300 ng	OMMP organelle	300 ng
22-0725 GFP mCherry_300V_D4_019.fcs	52.7	370		130.282			D	NA-PKRdelta	300 ng	NA-PKRdelta	300 ng	NA-PKRdelta	300 ng	NA-PKRdelta	300 ng	NA-PKRdelta	300 ng	NA-PKRdelta	300 ng
22-0725 GFP mCherry_300V_D5_020.fcs	43.4	225		118.421				tRNA(Pyl)	300 ng	tRNA(Pyl)	50 ng	tRNA(Pyl)	10 ng	tRNA(Pyl)	300 ng	tRNA(Pyl)	50 ng	tRNA(Pyl)	10 ng
22-0725 GFP mCherry_300V_D6_021.fcs	43.4	173		112.338				+ SCO-K	250 uM	Mock	250 ng	Mock	290 ng	+ SCO-K	250 uM	Mock	250 ng	Mock	290 ng
22-0725 GFP mCherry_300V_E1_022.fcs	110	1012		143.546						+ SCO-K	250 uM	+ SCO-K	250 uM			+ SCO-K	250 uM	+ SCO-K	250 uM
22-0725 GFP mCherry_300V_E2_023.fcs	64	416		129.193				GFP(TAG), mCherry(TAG)-MS2	300 ng	GFP(TAG), mCherry(TAG)-MS2	300 ng	GFP(TAG), mCherry(TAG)-MS2	300 ng	GFP(TAG), mCherry(TAG)-MS2	300 ng	GFP(TAG), mCherry(TAG)-MS2	300 ng	GFP(TAG), mCherry(TAG)-MS2	300 ng
22-0725 GFP mCherry_300V_E3_024.fcs	53.9	248		119.231				ERMP organelle	300 ng	ERMP organelle	300 ng	ERMP organelle	300 ng	OMMP organelle	300 ng	OMMP organelle	300 ng	OMMP organelle	300 ng
22-0725 GFP mCherry_300V_E4_025.fcs	63.3	360		126.761			E	ERMP-PKRdelta	300 ng	ERMP-PKRdelta	300 ng	ERMP-PKRdelta	300 ng	OMMP-PKRdelta	300 ng	OMMP-PKRdelta	300 ng	OMMP-PKRdelta	300 ng
22-0725 GFP mCherry_300V_E5_026.fcs	49.3	228		120				tRNA(Pyl)	300 ng	tRNA(Pyl)	50 ng	tRNA(Pyl)	10 ng	tRNA(Pyl)	300 ng	tRNA(Pyl)	50 ng	tRNA(Pyl)	10 ng
22-0725 GFP mCherry_300V_E6_027.fcs	44.6	169		109.74				+ SCO-K	250 uM	Mock	250 ng	Mock	290 ng	+ SCO-K	250 uM	Mock	250 ng	Mock	290 ng
22-0728 GFP mCherry_300V_A1_001.fcs	124	136								+ SCO-K	250 uM	+ SCO-K	250 uM			+ SCO-K	250 uM	+ SCO-K	250 uM
22-0728 GFP mCherry_300V_A2_002.fcs	79.8	133
22-0728 GFP mCherry_300V_A3_003.fcs	62.4	135
22-0728 GFP mCherry_300V_A4_004.fcs	65.2	131
22-0728 GFP mCherry_300V_A5_005.fcs	154	118
22-0728 GFP mCherry_300V_A6_006.fcs	146	137
22-0728 GFP mCherry_300V_B1_007.fcs	1202	1353
22-0728 GFP mCherry_300V_B2_008.fcs	486	586
22-0728 GFP mCherry_300V_B3_009.fcs	229	290
22-0728 GFP mCherry_300V_C1_010.fcs	85.7	833		100
22-0728 GFP mCherry_300V_C2_011.fcs	49.9	363		100
22-0728 GFP mCherry_300V_C3_012.fcs	42.2	220		100
22-0728 GFP mCherry_300V_C4_013.fcs	51.4	333		100
22-0728 GFP mCherry_300V_C5_014.fcs	42.2	206		100
22-0728 GFP mCherry_300V_C6_015.fcs	40	158		100
22-0728 GFP mCherry_300V_D1_016.fcs	114	1404		168.547
22-0728 GFP mCherry_300V_D2_017.fcs	59.2	527		145.179
22-0728 GFP mCherry_300V_D3_018.fcs	49.9	280		127.273
22-0728 GFP mCherry_300V_D4_019.fcs	57.4	466		139.94
22-0728 GFP mCherry_300V_D5_020.fcs	45.2	252		122.33
22-0728 GFP mCherry_300V_D6_021.fcs	44	184		116.456
22-0728 GFP mCherry_300V_E1_022.fcs	122	1308		157.023
22-0728 GFP mCherry_300V_E2_023.fcs	67.2	510		140.496
22-0728 GFP mCherry_300V_E3_024.fcs	54.5	275		125
22-0728 GFP mCherry_300V_E4_025.fcs	65.9	428		128.529
22-0728 GFP mCherry_300V_E5_026.fcs	49.3	242		117.476
22-0728 GFP mCherry_300V_E6_027.fcs	46.2	177		112.025
22-0730 GFP mCherry_300V_A1_001.fcs	119	136
22-0730 GFP mCherry_300V_A2_002.fcs	82.4	141
22-0730 GFP mCherry_300V_A3_003.fcs	61.1	126
22-0730 GFP mCherry_300V_A4_004.fcs	67.8	135
22-0730 GFP mCherry_300V_A5_005.fcs	170	126
22-0730 GFP mCherry_300V_A6_006.fcs	189	161
22-0730 GFP mCherry_300V_B1_007.fcs	1440	1443
22-0730 GFP mCherry_300V_B2_008.fcs	555	608
22-0730 GFP mCherry_300V_B3_009.fcs	265	309
22-0730 GFP mCherry_300V_C1_010.fcs	85.1	798		100
22-0730 GFP mCherry_300V_C2_011.fcs	49.9	360		100
22-0730 GFP mCherry_300V_C3_012.fcs	43.4	226		100
22-0730 GFP mCherry_300V_C4_013.fcs	51.4	305		100
22-0730 GFP mCherry_300V_C5_014.fcs	41.6	197		100
22-0730 GFP mCherry_300V_C6_015.fcs	40.6	156		100
22-0730 GFP mCherry_300V_D1_016.fcs	117	1235		154.762
22-0730 GFP mCherry_300V_D2_017.fcs	60.5	495		137.5
22-0730 GFP mCherry_300V_D3_018.fcs	49.9	259		114.602
22-0730 GFP mCherry_300V_D4_019.fcs	57.4	410		134.426
22-0730 GFP mCherry_300V_D5_020.fcs	45.2	233		118.274
22-0730 GFP mCherry_300V_D6_021.fcs	44	181		116.026
22-0730 GFP mCherry_300V_E1_022.fcs	125	1185		148.496
22-0730 GFP mCherry_300V_E2_023.fcs	67.8	440		122.222
22-0730 GFP mCherry_300V_E3_024.fcs	56.1	247		109.292
22-0730 GFP mCherry_300V_E4_025.fcs	67.2	366		120
22-0730 GFP mCherry_300V_E5_026.fcs	50.8	229		116.244
22-0730 GFP mCherry_300V_E6_027.fcs	46.2	173		110.897
ERMP organelle
relative efficiency (mCherry) : (mCherry (sample) / mCherry (control))*100%, normalized to ERMP organelle
ERMP organelle					Mean		SD
	25.07	28.07	30.07
300 ng tRNA	100	100	100		100		0
50 ng tRNA	100	100	100		100		0
10 ng tRNA	100	100	100		100		0
ERMP + NA-PKRdelta					Mean		SD
	25.07	28.07	30.07
300 ng tRNA	160.284	168.547	154.762		161.198		6.93806
50 ng tRNA	134.783	145.179	137.5		139.154		5.39195
10 ng tRNA	115.385	127.273	114.602		119.086		7.10039
ERMP + ERMP-PKRdelta					Mean		SD
	25.07	28.07	30.07
300 ng tRNA	143.546	157.023	148.496		149.688		6.81699
50 ng tRNA	129.193	140.496	122.222		130.637		9.22204
10 ng tRNA	119.231	125	109.292		117.841		7.94568
OMMP organelle
relative efficiency (mCherry) : (mCherry (sample) / mCherry (control))*100%, normalized to OMMP organelle
OMMP organelle					Mean		SD
	25.07	28.07	30.07
300 ng tRNA	100	100	100		100		0
50 ng tRNA	100	100	100		100		0
10 ng tRNA	100	100	100		100		0
OMMP + NA-PKRdelta					Mean		SD
	25.07	28.07	30.07
300 ng tRNA	130.282	139.94	134.426		134.883		4.84527
50 ng tRNA	118.421	122.33	118.274		119.675		2.30048
10 ng tRNA	112.338	116.456	116.026		114.94		2.26364
OMMP + OMMP-PKRdelta					Mean		SD
	25.07	28.07	30.07
300 ng tRNA	126.761	128.529	120		125.096		4.50124
50 ng tRNA	120	117.476	116.244		117.906		1.91486
10 ng tRNA	109.74	112.025	110.897		110.888		1.14256

## Sheet: Fig. 4d
Fig. 4d. Raw flow cytometry data are same as for the sheet "Fig. 4c".
	HEK293T cells/Single Cells/Live/Q1: GFP- , mCherry+ | Median (GFP)	HEK293T cells/Single Cells/Live/Q1: GFP- , mCherry+ | Median (mCherry)		mCherry/GFP		Fold change selectivity			Transfection map:
22-0715 GFP mCherry_300V_A1_001.fcs	100	132							1		2		3		4		5		6
22-0715 GFP mCherry_300V_A2_002.fcs	90.4	126							GFP(TAG), mCherry(TAG)-MS2	300 ng	GFP(TAG), mCherry(TAG)-MS2	300 ng	GFP(TAG), mCherry(TAG)-MS2	300 ng	GFP(TAG), mCherry(TAG)-MS2	300 ng	Mock	1200 ng	Untransfected
22-0715 GFP mCherry_300V_A3_003.fcs	75.2	123							MmPylRS(AF)	300 ng	MmPylRS(AF)	300 ng	MmPylRS(AF)	300 ng
22-0715 GFP mCherry_300V_A4_004.fcs	65.9	120						A	tRNA(Pyl)	300 ng	tRNA(Pyl)	50 ng	tRNA(Pyl)	10 ng	Mock	900 ng
22-0715 GFP mCherry_300V_A5_005.fcs	135	112							Mock	300 ng	Mock	550 ng	Mock	590 ng
22-0715 GFP mCherry_300V_A6_006.fcs	102	111
22-0715 GFP mCherry_300V_B1_007.fcs	1308	1275		0.974771		1			GFP(TAG), mCherry(TAG)-MS2	300 ng	GFP(TAG), mCherry(TAG)-MS2	300 ng	GFP(TAG), mCherry(TAG)-MS2	300 ng
22-0715 GFP mCherry_300V_B2_008.fcs	491	591		1.20367		1			MmPylRS(AF)	300 ng	MmPylRS(AF)	300 ng	MmPylRS(AF)	300 ng
22-0715 GFP mCherry_300V_B3_009.fcs	228	313		1.37281		1		B	tRNA(Pyl)	300 ng	tRNA(Pyl)	50 ng	tRNA(Pyl)	10 ng
22-0715 GFP mCherry_300V_C1_010.fcs	52.7	475		9.01328		9.24657			Mock	300 ng	Mock	550 ng	Mock	590 ng
22-0715 GFP mCherry_300V_C2_011.fcs	40.6	240		5.91133		4.9111			+ SCO-K	250 uM	+ SCO-K	250 uM	+ SCO-K	250 uM
22-0715 GFP mCherry_300V_C3_012.fcs	38.8	168		4.3299		3.15405			GFP(TAG), mCherry(TAG)-MS2	300 ng	GFP(TAG), mCherry(TAG)-MS2	300 ng	GFP(TAG), mCherry(TAG)-MS2	300 ng	GFP(TAG), mCherry(TAG)-MS2	300 ng	GFP(TAG), mCherry(TAG)-MS2	300 ng	GFP(TAG), mCherry(TAG)-MS2	300 ng
22-0715 GFP mCherry_300V_C4_013.fcs	58	601		10.3621		10.6303			PMP organelle	300 ng	PMP organelle	300 ng	PMP organelle	300 ng	GMP organelle	300 ng	GMP organelle	300 ng	GMP organelle	300 ng
22-0715 GFP mCherry_300V_C5_014.fcs	40	298		7.45		6.18942		C	tRNA(Pyl)	300 ng	tRNA(Pyl)	50 ng	tRNA(Pyl)	10 ng	tRNA(Pyl)	300 ng	tRNA(Pyl)	50 ng	tRNA(Pyl)	10 ng
22-0715 GFP mCherry_300V_C6_015.fcs	38.2	192		5.02618		3.66124			Mock	300 ng	Mock	550 ng	Mock	590 ng	Mock	300 ng	Mock	550 ng	Mock	590 ng
22-0715 GFP mCherry_300V_D1_016.fcs	62.4	742		11.891		12.1988			+ SCO-K	250 uM	+ SCO-K	250 uM	+ SCO-K	250 uM	+ SCO-K	250 uM	+ SCO-K	250 uM	+ SCO-K	250 uM
22-0715 GFP mCherry_300V_D2_017.fcs	49.3	333		6.75456		5.61166			GFP(TAG), mCherry(TAG)-MS2	300 ng	GFP(TAG), mCherry(TAG)-MS2	300 ng	GFP(TAG), mCherry(TAG)-MS2	300 ng	GFP(TAG), mCherry(TAG)-MS2	300 ng	GFP(TAG), mCherry(TAG)-MS2	300 ng	GFP(TAG), mCherry(TAG)-MS2	300 ng
22-0715 GFP mCherry_300V_D3_018.fcs	47.4	213		4.49367		3.27334			PMP organelle	300 ng	PMP organelle	300 ng	PMP organelle	300 ng	GMP organelle	300 ng	GMP organelle	300 ng	GMP organelle	300 ng
22-0715 GFP mCherry_300V_D4_019.fcs	71.6	961		13.4218		13.7692		D	NA-PKRdelta	300 ng	NA-PKRdelta	300 ng	NA-PKRdelta	300 ng	NA-PKRdelta	300 ng	NA-PKRdelta	300 ng	NA-PKRdelta	300 ng
22-0715 GFP mCherry_300V_D5_020.fcs	49.9	386		7.73547		6.42659			tRNA(Pyl)	300 ng	tRNA(Pyl)	50 ng	tRNA(Pyl)	10 ng	tRNA(Pyl)	300 ng	tRNA(Pyl)	50 ng	tRNA(Pyl)	10 ng
22-0715 GFP mCherry_300V_D6_021.fcs	46.2	230		4.97835		3.62641			+ SCO-K	250 uM	Mock	250 ng	Mock	290 ng	+ SCO-K	250 uM	Mock	250 ng	Mock	290 ng
22-0715 GFP mCherry_300V_E1_022.fcs	82.4	846		10.267		10.5327					+ SCO-K	250 uM	+ SCO-K	250 uM			+ SCO-K	250 uM	+ SCO-K	250 uM
22-0715 GFP mCherry_300V_E2_023.fcs	58	369		6.36207		5.28558			GFP(TAG), mCherry(TAG)-MS2	300 ng	GFP(TAG), mCherry(TAG)-MS2	300 ng	GFP(TAG), mCherry(TAG)-MS2	300 ng	GFP(TAG), mCherry(TAG)-MS2	300 ng	GFP(TAG), mCherry(TAG)-MS2	300 ng	GFP(TAG), mCherry(TAG)-MS2	300 ng
22-0715 GFP mCherry_300V_E3_024.fcs	53.3	235		4.40901		3.21167			PMP organelle	300 ng	PMP organelle	300 ng	PMP organelle	300 ng	GMP organelle	300 ng	GMP organelle	300 ng	GMP organelle	300 ng
22-0715 GFP mCherry_300V_E4_025.fcs	77.2	1016		13.1606		13.5012		E	PMP-PKRdelta	300 ng	PMP-PKRdelta	300 ng	PMP-PKRdelta	300 ng	GMP-PKRdelta	300 ng	GMP-PKRdelta	300 ng	GMP-PKRdelta	300 ng
22-0715 GFP mCherry_300V_E5_026.fcs	54.5	426		7.81651		6.49392			tRNA(Pyl)	300 ng	tRNA(Pyl)	50 ng	tRNA(Pyl)	10 ng	tRNA(Pyl)	300 ng	tRNA(Pyl)	50 ng	tRNA(Pyl)	10 ng
22-0715 GFP mCherry_300V_E6_027.fcs	49.3	249		5.05071		3.67911			+ SCO-K	250 uM	Mock	250 ng	Mock	290 ng	+ SCO-K	250 uM	Mock	250 ng	Mock	290 ng
22-0722 GFP mCherry_300V_A1_001.fcs	118	127									+ SCO-K	250 uM	+ SCO-K	250 uM			+ SCO-K	250 uM	+ SCO-K	250 uM
22-0722 GFP mCherry_300V_A2_002.fcs	109	126
22-0722 GFP mCherry_300V_A3_003.fcs	63.3	125
22-0722 GFP mCherry_300V_A4_004.fcs	58.6	126
22-0722 GFP mCherry_300V_A5_005.fcs	102	117
22-0722 GFP mCherry_300V_A6_006.fcs	203	167
22-0722 GFP mCherry_300V_B1_007.fcs	1889	1269		0.671784		1
22-0722 GFP mCherry_300V_B2_008.fcs	699	616		0.881259		1
22-0722 GFP mCherry_300V_B3_009.fcs	272	301		1.10662		1
22-0722 GFP mCherry_300V_C1_010.fcs	56.1	472		8.41355		12.5242
22-0722 GFP mCherry_300V_C2_011.fcs	41.6	230		5.52885		6.2738
22-0722 GFP mCherry_300V_C3_012.fcs	39.4	162		4.11168		3.71553
22-0722 GFP mCherry_300V_C4_013.fcs	61.8	601		9.72492		14.4763
22-0722 GFP mCherry_300V_C5_014.fcs	40.6	292		7.19212		8.16119
22-0722 GFP mCherry_300V_C6_015.fcs	38.2	181		4.73822		4.28171
22-0722 GFP mCherry_300V_D1_016.fcs	66.5	742		11.1579		16.6093
22-0722 GFP mCherry_300V_D2_017.fcs	50.8	319		6.27953		7.12563
22-0722 GFP mCherry_300V_D3_018.fcs	48.6	194		3.99177		3.60718
22-0722 GFP mCherry_300V_D4_019.fcs	72.9	916		12.5652		18.7042
22-0722 GFP mCherry_300V_D5_020.fcs	51.4	393		7.64591		8.67613
22-0722 GFP mCherry_300V_D6_021.fcs	46.8	230		4.91453		4.44104
22-0722 GFP mCherry_300V_E1_022.fcs	85.7	844		9.84831		14.6599
22-0722 GFP mCherry_300V_E2_023.fcs	59.9	353		5.89316		6.6872
22-0722 GFP mCherry_300V_E3_024.fcs	53.9	210		3.8961		3.52073
22-0722 GFP mCherry_300V_E4_025.fcs	79.1	969		12.2503		18.2355
22-0722 GFP mCherry_300V_E5_026.fcs	56.1	428		7.62923		8.6572
22-0722 GFP mCherry_300V_E6_027.fcs	49.9	240		4.80962		4.34623
22-0723 GFP mCherry_300V_A1_001.fcs	105	128
22-0723 GFP mCherry_300V_A2_002.fcs	109	138
22-0723 GFP mCherry_300V_A3_003.fcs	58	129
22-0723 GFP mCherry_300V_A4_004.fcs	48	142
22-0723 GFP mCherry_300V_A5_005.fcs	183	144
22-0723 GFP mCherry_300V_A6_006.fcs	52	131
22-0723 GFP mCherry_300V_B1_007.fcs	1658	1427		0.860676		1
22-0723 GFP mCherry_300V_B2_008.fcs	587	621		1.05792		1
22-0723 GFP mCherry_300V_B3_009.fcs	269	311		1.15613		1
22-0723 GFP mCherry_300V_C1_010.fcs	57.4	486		8.4669		9.8375
22-0723 GFP mCherry_300V_C2_011.fcs	41.6	236		5.67308		5.36247
22-0723 GFP mCherry_300V_C3_012.fcs	39.4	161		4.08629		3.53445
22-0723 GFP mCherry_300V_C4_013.fcs	61.8	648		10.4854		12.1828
22-0723 GFP mCherry_300V_C5_014.fcs	40.6	291		7.16749		6.77506
22-0723 GFP mCherry_300V_C6_015.fcs	38.2	187		4.89529		4.23419
22-0723 GFP mCherry_300V_D1_016.fcs	67.8	804		11.8584		13.778
22-0723 GFP mCherry_300V_D2_017.fcs	49.9	317		6.35271		6.00489
22-0723 GFP mCherry_300V_D3_018.fcs	48	206		4.29167		3.71208
22-0723 GFP mCherry_300V_D4_019.fcs	78.5	1110		14.1401		16.4291
22-0723 GFP mCherry_300V_D5_020.fcs	49.9	395		7.91583		7.48244
22-0723 GFP mCherry_300V_D6_021.fcs	47.4	230		4.85232		4.19702
22-0723 GFP mCherry_300V_E1_022.fcs	94.1	963		10.2338		11.8904
22-0723 GFP mCherry_300V_E2_023.fcs	61.8	385		6.22977		5.88869
22-0723 GFP mCherry_300V_E3_024.fcs	56.1	235		4.18895		3.62324
22-0723 GFP mCherry_300V_E4_025.fcs	88.4	1153		13.043		15.1544
22-0723 GFP mCherry_300V_E5_026.fcs	57.4	445		7.75261		7.32815
22-0723 GFP mCherry_300V_E6_027.fcs	50.8	233		4.58661		3.9672
PMP organelle
fold change selectivity: (mCherry (sample) / GFP (sample)) / (mCherry (control) / GFP (control))
PMP organelle					Mean		SD
	15.07	22.07	23.07
300 ng tRNA	9.24657	12.5242	9.8375		10.5361		1.74691
50 ng tRNA	4.9111	6.2738	5.36247		5.51579		0.694167
10 ng tRNA	3.15405	3.71553	3.53445		3.46801		0.286579
PMP + NA-PKRdelta					Mean		SD
	15.07	22.07	23.07
300 ng tRNA	12.1988	16.6093	13.778		14.1954		2.2347
50 ng tRNA	5.61166	7.12563	6.00489		6.24739		0.785579
10 ng tRNA	3.27334	3.60718	3.71208		3.53087		0.229108
PMP + PMP-PKRdelta					Mean		SD
	15.07	22.07	23.07
300 ng tRNA	10.5327	14.6599	11.8904		12.361		2.10346
50 ng tRNA	5.28558	6.6872	5.88869		5.95382		0.703078
10 ng tRNA	3.21167	3.52073	3.62324		3.45188		0.214248
GMP organelle
fold change selectivity: (mCherry (sample) / GFP (sample)) / (mCherry (control) / GFP (control))
GMP organelle					Mean		SD
	15.07	22.07	23.07
300 ng tRNA	10.6303	14.4763	12.1828		12.4298		1.93486
50 ng tRNA	6.18942	8.16119	6.77506		7.04189		1.0126
10 ng tRNA	3.66124	4.28171	4.23419		4.05905		0.345329
GMP + NA-PKRdelta					Mean		SD
	15.07	22.07	23.07
300 ng tRNA	13.7692	18.7042	16.4291		16.3008		2.46999
50 ng tRNA	6.42659	8.67613	7.48244		7.52839		1.12547
10 ng tRNA	3.62641	4.44104	4.19702		4.08816		0.418085
GMP + GMP-PKRdelta					Mean		SD
	15.07	22.07	23.07
300 ng tRNA	13.5012	18.2355	15.1544		15.6304		2.40275
50 ng tRNA	6.49392	8.6572	7.32815		7.49309		1.09103
10 ng tRNA	3.67911	4.34623	3.9672		3.99752		0.334593
	HEK293T cells/Single Cells/Live cells/Q1: GFP- , mCherry+ | Median (GFP)	HEK293T cells/Single Cells/Live cells/Q1: GFP- , mCherry+ | Median (mCherry)		mCherry/GFP		Fold change selectivity			Transfection map:
22-0725 GFP mCherry_300V_A1_001.fcs	127	131							1		2		3		4		5		6
22-0725 GFP mCherry_300V_A2_002.fcs	67.8	141							GFP(TAG), mCherry(TAG)-MS2	300 ng	GFP(TAG), mCherry(TAG)-MS2	300 ng	GFP(TAG), mCherry(TAG)-MS2	300 ng	GFP(TAG), mCherry(TAG)-MS2	300 ng	Mock	1200 ng	Untransfected
22-0725 GFP mCherry_300V_A3_003.fcs	56.7	174							MmPylRS(AF)	300 ng	MmPylRS(AF)	300 ng	MmPylRS(AF)	300 ng
22-0725 GFP mCherry_300V_A4_004.fcs	64.6	131						A	tRNA(Pyl)	300 ng	tRNA(Pyl)	50 ng	tRNA(Pyl)	10 ng	Mock	900 ng
22-0725 GFP mCherry_300V_A5_005.fcs	156	112							Mock	300 ng	Mock	550 ng	Mock	590 ng
22-0725 GFP mCherry_300V_A6_006.fcs	112	144
22-0725 GFP mCherry_300V_B1_007.fcs	1215	1056		0.869136		1			GFP(TAG), mCherry(TAG)-MS2	300 ng	GFP(TAG), mCherry(TAG)-MS2	300 ng	GFP(TAG), mCherry(TAG)-MS2	300 ng
22-0725 GFP mCherry_300V_B2_008.fcs	498	518		1.04016		1			MmPylRS(AF)	300 ng	MmPylRS(AF)	300 ng	MmPylRS(AF)	300 ng
22-0725 GFP mCherry_300V_B3_009.fcs	249	280		1.1245		1		B	tRNA(Pyl)	300 ng	tRNA(Pyl)	50 ng	tRNA(Pyl)	10 ng
22-0725 GFP mCherry_300V_C1_010.fcs	81.7	705		8.62913		9.9284			Mock	300 ng	Mock	550 ng	Mock	590 ng
22-0725 GFP mCherry_300V_C2_011.fcs	46.8	322		6.88034		6.61469			+ SCO-K	250 uM	+ SCO-K	250 uM	+ SCO-K	250 uM
22-0725 GFP mCherry_300V_C3_012.fcs	41.6	208		5		4.44643			GFP(TAG), mCherry(TAG)-MS2	300 ng	GFP(TAG), mCherry(TAG)-MS2	300 ng	GFP(TAG), mCherry(TAG)-MS2	300 ng	GFP(TAG), mCherry(TAG)-MS2	300 ng	GFP(TAG), mCherry(TAG)-MS2	300 ng	GFP(TAG), mCherry(TAG)-MS2	300 ng
22-0725 GFP mCherry_300V_C4_013.fcs	45.2	284		6.28319		7.22923			ERMP organelle	300 ng	ERMP organelle	300 ng	ERMP organelle	300 ng	OMMP organelle	300 ng	OMMP organelle	300 ng	OMMP organelle	300 ng
22-0725 GFP mCherry_300V_C5_014.fcs	40	190		4.75		4.5666		C	tRNA(Pyl)	300 ng	tRNA(Pyl)	50 ng	tRNA(Pyl)	10 ng	tRNA(Pyl)	300 ng	tRNA(Pyl)	50 ng	tRNA(Pyl)	10 ng
22-0725 GFP mCherry_300V_C6_015.fcs	40	154		3.85		3.42375			Mock	300 ng	Mock	550 ng	Mock	590 ng	Mock	300 ng	Mock	550 ng	Mock	590 ng
22-0725 GFP mCherry_300V_D1_016.fcs	104	1130		10.8654		12.5014			+ SCO-K	250 uM	+ SCO-K	250 uM	+ SCO-K	250 uM	+ SCO-K	250 uM	+ SCO-K	250 uM	+ SCO-K	250 uM
22-0725 GFP mCherry_300V_D2_017.fcs	56.1	434		7.73619		7.43749			GFP(TAG), mCherry(TAG)-MS2	300 ng	GFP(TAG), mCherry(TAG)-MS2	300 ng	GFP(TAG), mCherry(TAG)-MS2	300 ng	GFP(TAG), mCherry(TAG)-MS2	300 ng	GFP(TAG), mCherry(TAG)-MS2	300 ng	GFP(TAG), mCherry(TAG)-MS2	300 ng
22-0725 GFP mCherry_300V_D3_018.fcs	48.6	240		4.93827		4.39153			ERMP organelle	300 ng	ERMP organelle	300 ng	ERMP organelle	300 ng	OMMP organelle	300 ng	OMMP organelle	300 ng	OMMP organelle	300 ng
22-0725 GFP mCherry_300V_D4_019.fcs	52.7	370		7.02087		8.07799		D	NA-PKRdelta	300 ng	NA-PKRdelta	300 ng	NA-PKRdelta	300 ng	NA-PKRdelta	300 ng	NA-PKRdelta	300 ng	NA-PKRdelta	300 ng
22-0725 GFP mCherry_300V_D5_020.fcs	43.4	225		5.18433		4.98416			tRNA(Pyl)	300 ng	tRNA(Pyl)	50 ng	tRNA(Pyl)	10 ng	tRNA(Pyl)	300 ng	tRNA(Pyl)	50 ng	tRNA(Pyl)	10 ng
22-0725 GFP mCherry_300V_D6_021.fcs	43.4	173		3.98618		3.54485			+ SCO-K	250 uM	Mock	250 ng	Mock	290 ng	+ SCO-K	250 uM	Mock	250 ng	Mock	290 ng
22-0725 GFP mCherry_300V_E1_022.fcs	110	1012		9.2		10.5852					+ SCO-K	250 uM	+ SCO-K	250 uM			+ SCO-K	250 uM	+ SCO-K	250 uM
22-0725 GFP mCherry_300V_E2_023.fcs	64	416		6.5		6.24903			GFP(TAG), mCherry(TAG)-MS2	300 ng	GFP(TAG), mCherry(TAG)-MS2	300 ng	GFP(TAG), mCherry(TAG)-MS2	300 ng	GFP(TAG), mCherry(TAG)-MS2	300 ng	GFP(TAG), mCherry(TAG)-MS2	300 ng	GFP(TAG), mCherry(TAG)-MS2	300 ng
22-0725 GFP mCherry_300V_E3_024.fcs	53.9	248		4.60111		4.0917			ERMP organelle	300 ng	ERMP organelle	300 ng	ERMP organelle	300 ng	OMMP organelle	300 ng	OMMP organelle	300 ng	OMMP organelle	300 ng
22-0725 GFP mCherry_300V_E4_025.fcs	63.3	360		5.6872		6.54352		E	ERMP-PKRdelta	300 ng	ERMP-PKRdelta	300 ng	ERMP-PKRdelta	300 ng	OMMP-PKRdelta	300 ng	OMMP-PKRdelta	300 ng	OMMP-PKRdelta	300 ng
22-0725 GFP mCherry_300V_E5_026.fcs	49.3	228		4.62475		4.44618			tRNA(Pyl)	300 ng	tRNA(Pyl)	50 ng	tRNA(Pyl)	10 ng	tRNA(Pyl)	300 ng	tRNA(Pyl)	50 ng	tRNA(Pyl)	10 ng
22-0725 GFP mCherry_300V_E6_027.fcs	44.6	169		3.78924		3.36971			+ SCO-K	250 uM	Mock	250 ng	Mock	290 ng	+ SCO-K	250 uM	Mock	250 ng	Mock	290 ng
22-0728 GFP mCherry_300V_A1_001.fcs	124	136		1.09677							+ SCO-K	250 uM	+ SCO-K	250 uM			+ SCO-K	250 uM	+ SCO-K	250 uM
22-0728 GFP mCherry_300V_A2_002.fcs	79.8	133		1.66667
22-0728 GFP mCherry_300V_A3_003.fcs	62.4	135		2.16346
22-0728 GFP mCherry_300V_A4_004.fcs	65.2	131		2.0092
22-0728 GFP mCherry_300V_A5_005.fcs	154	118		0.766234
22-0728 GFP mCherry_300V_A6_006.fcs	146	137		0.938356
22-0728 GFP mCherry_300V_B1_007.fcs	1202	1353		1.12562		1
22-0728 GFP mCherry_300V_B2_008.fcs	486	586		1.20576		1
22-0728 GFP mCherry_300V_B3_009.fcs	229	290		1.26638		1
22-0728 GFP mCherry_300V_C1_010.fcs	85.7	833		9.71995		8.63517
22-0728 GFP mCherry_300V_C2_011.fcs	49.9	363		7.27455		6.03316
22-0728 GFP mCherry_300V_C3_012.fcs	42.2	220		5.21327		4.11669
22-0728 GFP mCherry_300V_C4_013.fcs	51.4	333		6.4786		5.75556
22-0728 GFP mCherry_300V_C5_014.fcs	42.2	206		4.88152		4.04849
22-0728 GFP mCherry_300V_C6_015.fcs	40	158		3.95		3.11914
22-0728 GFP mCherry_300V_D1_016.fcs	114	1404		12.3158		10.9413
22-0728 GFP mCherry_300V_D2_017.fcs	59.2	527		8.90203		7.38291
22-0728 GFP mCherry_300V_D3_018.fcs	49.9	280		5.61122		4.43093
22-0728 GFP mCherry_300V_D4_019.fcs	57.4	466		8.11847		7.21241
22-0728 GFP mCherry_300V_D5_020.fcs	45.2	252		5.57522		4.62382
22-0728 GFP mCherry_300V_D6_021.fcs	44	184		4.18182		3.30219
22-0728 GFP mCherry_300V_E1_022.fcs	122	1308		10.7213		9.52477
22-0728 GFP mCherry_300V_E2_023.fcs	67.2	510		7.58929		6.29419
22-0728 GFP mCherry_300V_E3_024.fcs	54.5	275		5.04587		3.9845
22-0728 GFP mCherry_300V_E4_025.fcs	65.9	428		6.49469		5.76986
22-0728 GFP mCherry_300V_E5_026.fcs	49.3	242		4.90872		4.07106
22-0728 GFP mCherry_300V_E6_027.fcs	46.2	177		3.83117		3.0253
22-0730 GFP mCherry_300V_A1_001.fcs	119	136		1.14286
22-0730 GFP mCherry_300V_A2_002.fcs	82.4	141		1.71117
22-0730 GFP mCherry_300V_A3_003.fcs	61.1	126		2.06219
22-0730 GFP mCherry_300V_A4_004.fcs	67.8	135		1.99115
22-0730 GFP mCherry_300V_A5_005.fcs	170	126		0.741176
22-0730 GFP mCherry_300V_A6_006.fcs	189	161		0.851852
22-0730 GFP mCherry_300V_B1_007.fcs	1440	1443		1.00208		1
22-0730 GFP mCherry_300V_B2_008.fcs	555	608		1.0955		1
22-0730 GFP mCherry_300V_B3_009.fcs	265	309		1.16604		1
22-0730 GFP mCherry_300V_C1_010.fcs	85.1	798		9.3772		9.35771
22-0730 GFP mCherry_300V_C2_011.fcs	49.9	360		7.21443		6.58554
22-0730 GFP mCherry_300V_C3_012.fcs	43.4	226		5.20737		4.46587
22-0730 GFP mCherry_300V_C4_013.fcs	51.4	305		5.93385		5.92152
22-0730 GFP mCherry_300V_C5_014.fcs	41.6	197		4.73558		4.32277
22-0730 GFP mCherry_300V_C6_015.fcs	40.6	156		3.84236		3.29523
22-0730 GFP mCherry_300V_D1_016.fcs	117	1235		10.5556		10.5336
22-0730 GFP mCherry_300V_D2_017.fcs	60.5	495		8.18182		7.4686
22-0730 GFP mCherry_300V_D3_018.fcs	49.9	259		5.19038		4.4513
22-0730 GFP mCherry_300V_D4_019.fcs	57.4	410		7.14286		7.12801
22-0730 GFP mCherry_300V_D5_020.fcs	45.2	233		5.15487		4.70551
22-0730 GFP mCherry_300V_D6_021.fcs	44	181		4.11364		3.52788
22-0730 GFP mCherry_300V_E1_022.fcs	125	1185		9.48		9.46029
22-0730 GFP mCherry_300V_E2_023.fcs	67.8	440		6.48968		5.92396
22-0730 GFP mCherry_300V_E3_024.fcs	56.1	247		4.40285		3.77591
22-0730 GFP mCherry_300V_E4_025.fcs	67.2	366		5.44643		5.43511
22-0730 GFP mCherry_300V_E5_026.fcs	50.8	229		4.50787		4.11492
22-0730 GFP mCherry_300V_E6_027.fcs	46.2	173		3.74459		3.21138
ERMP organelle
fold change selectivity: (mCherry (sample) / GFP (sample)) / (mCherry (control) / GFP (control))
ERMP organelle					Mean		SD
	25.07	28.07	30.07
300 ng tRNA	9.9284	8.63517	9.35771		9.30709		0.648101
50 ng tRNA	6.61469	6.03316	6.58554		6.41113		0.327657
10 ng tRNA	4.44643	4.11669	4.46587		4.34299		0.19623
ERMP + PKRdelta					Mean		SD
	25.07	28.07	30.07
300 ng tRNA	12.5014	10.9413	10.5336		11.3254		1.03859
50 ng tRNA	7.43749	7.38291	7.4686		7.42967		0.0433778
10 ng tRNA	4.39153	4.43093	4.4513		4.42459		0.0303823
ERMP + ERMP-PKRdelta					Mean		SD
	25.07	28.07	30.07
300 ng tRNA	10.5852	9.52477	9.46029		9.85676		0.631691
50 ng tRNA	6.24903	6.29419	5.92396		6.15573		0.201979
10 ng tRNA	4.0917	3.9845	3.77591		3.9507		0.160587
OMMP organelle
fold change selectivity: (mCherry (sample) / GFP (sample)) / (mCherry (control) / GFP (control))
OMMP organelle					Mean		SD
	25.07	28.07	30.07
300 ng tRNA	7.22923	5.75556	5.92152		6.3021		0.807194
50 ng tRNA	4.5666	4.04849	4.32277		4.31262		0.259204
10 ng tRNA	3.42375	3.11914	3.29523		3.27937		0.152924
OMMP + NA-PKRdelta					Mean		SD
	25.07	28.07	30.07
300 ng tRNA	8.07799	7.21241	7.12801		7.4728		0.525805
50 ng tRNA	4.98416	4.62382	4.70551		4.77116		0.188931
10 ng tRNA	3.54485	3.30219	3.52788		3.45831		0.135463
OMMP + OMMP-PKRdelta					Mean		SD
	25.07	28.07	30.07
300 ng tRNA	6.54352	5.76986	5.43511		5.91616		0.568504
50 ng tRNA	4.44618	4.07106	4.11492		4.21072		0.205095
10 ng tRNA	3.36971	3.0253	3.21138		3.20213		0.172392
