# Supplementary material for: Remodeling the cellular stress response for enhanced genetic code expansion in mammalian cells
Source: Nat Commun. 2023 Oct 31;14:6931. doi: 10.1038/s41467-023-42689-2 (PMC10616097; doi:10.1038/s41467-023-42689-2)
Supplement: Supplementary file 6 — Source Data [file 41467_2023_42689_MOESM6_ESM.zip › Source Data_Primers used for cloning in this stidy.xlsx]

## Sheet: Content
		Content:
	Sheet 1	Primers used for cloning in this study

## Sheet: Sheet1
Construct	Primer name	Primer sequence
iRFP-GFP39TAG,149TAG	1274	cagccactaggtctatatcatggccgacaagcagaagaac
	1275	TATAGACCTAGTGGCTGTTGTAGTTGTACTCCAGC
iRFP-GFP39TAG,149TAG,182TAG	CR791	ccactaGcagcagaacacccccat
	CR792	ctgctgCtagtggtcggcgagct
GFP-P2A-T2A-mCherry189TAG	MS261	agctcttaaggctagagtactt
	MS564	AGGTCCAGGGTTCTCCTCCACGTCTCCAGCCTGCTTCAGCAGGCTGAAGTTAGTAGCTCCGCTTCCcttgtacagctcgtccatg
	MS565	TCTTCTAACATGCGGGGACGTGGAGGAAAATCCCGGCCCAggccgcctggaaagc
	MS566	tccaaactcatcaatgtatcttatcatgtctgctcgaagcTTActtgtacagctcgtccatgc
	MS567	GCTGAAGCAGGCTGGAGACGTGGAGGAGAACCCTGGACCTggctccggcGAGGGCAGGGGAAGTCTTCTAACATGCGGGGACGTGGAGGAAAATCCCGGCCCA
	MS568	TGGGCCGGGATTTTCCTCCACGTCCCCGCATGTTAGAAGACTTCCCCTGCCCTCgccggagccAGGTCCAGGGTTCTCCTCCACGTCTCCAGCCTGCTTCAGC
trastuzumab LC	MS528	GATCtccggaGCCACCATGAAATGGGTC
	MS529	GATCgcggccgcTCAACACTCGCCCCG
trastuzumab HC	MS526	GATCtccggaGCCACCATGAAGTGGGT
	MS527	GATCgcggccgcTCATTTGCCAGGAGACAGG
trastuzumab HC121TAG	MS543	TCTAGCtagTCTACAAAGGGCCCAAGC
	MS544	TGTAGActaGCTAGACACTGTGACCAGG
eIF2Bγ	MS321	aacgtacgcgtGCCGCCACCATGGAGTTCCAAGCCGTG
	MS322	agactaagcttTTAGATCTCCATCAGCTGATCATTC
eIF2Bε	MS323	agactaccggtGCCGCCACCATGGCCGCCCCCGTG
	MS270	gcattctagaTTAGTCGTCCTCGGAGCTTTCTTCC
eIF2Bγ + eIF2Bε	MS321, MS322, MS323, MS270	see above
PKR∆	MS252	tcgaaattaatacgactcactatagggagacccaagctggctagcGCCACCatggctggtga
	MS251	gtgctggatatctgcagaattccaccacactggactagtgtcaagatttcactgaggtttcttc
PKR∆ K64E	MS425	gaagcaGAGaatgccgcagccaaattag
	MS426	ggcattCTCtgcttccttctttgatctacc
eIF2α WT	MS312	tcgaaattaatacgactcactatagggagacccaagctggctagcGCCACCATGCCGGGTCTAAGTTGTAG
	MS313	gtgctggatatctgcagaattccaccacactggactagtgtcaATCTTCAGCTTTGGCTTCC
eIF2α S51A	MS312	see above
	MS315	CGCCTTCTGGcTAATTCACTAAGAAGAATCATGCC
	MS316	TAGTGAATTAgccAGAAGGCGTATCCGTTC
	MS313	see above
(+Gly) eIF2α WT	MS424	tcgaaattaatacgactcactatagggagacccaagctggctagcGCCACCATGggcCCGGGTCTAAGTTGTAGATTTTATC
	MS313	see above
(+Gly) eIF2α S51A	MS424, MS313	see above
PKR∆ + eIF2α S51A v1	MS520	agatcACGCGTGCCACCatggctggtg
	MS521	agatcAAGCTTtcaagatttcactgaggtttcttc
	MS518	agatcACCGGTGCCACCATGCCGGGT
	MS519	agatcTCTAGAtcaATCTTCAGCTTTGGCTTCC
PKR∆ + eIF2α S51A v2	CR65	tcgaaattaatacgactcactatagg
	MS522	AGGTCCAGGGTTCTCCTCCACGTCTCCAGCCTGCTTCAGCAGGCTGAAGTTAGTAGCTCCGCTTCCagatttcactgaggtttcttctg
	MS523	GCTGAAGCAGGCTGGAGACGTGGAGGAGAACCCTGGACCTATGCCGGGTCTAAGTTGT
	CR64	gtgctggatatctgcagaatt
PKR∆ + eIF2α S51A v3	CR65	see above
	MS524	AGGTCCAGGGTTCTCCTCCACGTCTCCAGCCTGCTTCAGCAGGCTGAAGTTAGTAGCTCCGCTTCCATCTTCAGCTTTGGCTTCC
	MS525	GCTGAAGCAGGCTGGAGACGTGGAGGAGAACCCTGGACCTatggctggtgatctttcag
	CR64	see above
PMP-PKR∆	CR65	see above
	MS255	cataGCTTTGGGTTGCTTGTTGGGTATAATCGTTTGAGGCCATgagctcggtacc
	MS256	GCCTCAAACGATTATACCCAA
	CR64	see above
GMP-PKR∆	CR65	see above
	MS258	catagctttgggttgcttgttgggtataatcgtttgaggccatgccggagccggcggcggagccggcggagccgggtgctccAGATCTGCATATTAATCTCTTTAG
	MS259	GCCTCAAACGATTATACCCAACAAGCAAC
	MS260	gtgctggatatctgcagaattccacca
ERMP-PKR∆	CR65	see above
	MS213	AGCATAATCCGGCACATC
	MS250	aggcGCGATCGCaTATCCCTATGATGTGCCGGATTATGCTGGAGCACCAGGAAGTGCTGGTTCTGCTGCTGGTAGTGGAatggctggtgatctttcag
	MS251	gtgctggatatctgcagaattccaccacactggactagtgtcaagatttcactgaggtttcttc
OMMP-PKR∆	CR65, MS213, MS250, MS251	see above
PMP-eIF2α S51A	CR65	see above
	MS213	see above
	MS314	aggcGCGATCGCaTATCCCTATGATGTGCCGGATTATGCTGGAGCACCAGGAAGTGCTGGTTCTGCTGCTGGTAGTGGAATGCCGGGTCTAAGTTGTAG
	CR64	see above
GMP-eIF2α S51A	CR65, MS213, MS314, CR64	see above
ERMP-eIF2α S51A	CR65, MS213, MS314, CR65	see above
OMMP-eIF2α S51A	CR65, MS213, MS314, CR66	see above
