# Supplementary material for: Remodeling the cellular stress response for enhanced genetic code expansion in mammalian cells
Source: Nat Commun. 2023 Oct 31;14:6931. doi: 10.1038/s41467-023-42689-2 (PMC10616097; doi:10.1038/s41467-023-42689-2)
Supplement: Supplementary file 6 — Source Data [file 41467_2023_42689_MOESM6_ESM.zip › Source Data_Statistical significance tests.xlsx]

## Sheet: Fig. 3b
		One-way ANOVA with Dunnett's multiple comparison test
		Normalized ratio (P-eIF2α)
		Sample	number of samples (Mock)	number of samples (stress remodelers)	adjusted p value	q	DF	Significance
		Mock vs. eIF2Bγ + eIF2Bε	3	3	0.7741	0.9106	10	ns
		Mock vs. PKR∆	3	3	0.0279	3.248	10	*
		Mock vs. eIF2α S51A	3	3	0.9974	0.2365	10	ns
		Mock vs. PKR∆ + eIF2α S51A v2	3	3	0.2585	1.845	10	ns
		Ns - not significant, * - p value ≤ 0.05

## Sheet: Supplementary Fig. 1
		One-sample (two-tailed) t-test with Benjamini-Hochberg multiple comparisons correction
		10 ng tRNA(Pyl)
		Sample	number of samples	p value	t	df	adjusted p value (Benjamini-Hochberg correction)	Significance
		eIF2Bγ	3	0.1873	1.972	2	0.2043	ns
		eIF2Bε	3	0.4851	0.8495	2	0.4851	ns
		eIF2Bγ + eIF2Bε	3	0.1288	2.51	2	0.1546	ns
		PKR∆	3	7.9e-05	112.5	2	0.000948	***
		PKR∆ K64E	3	0.0051	14	2	0.0149	*
		eIF2α WT	3	0.0175	7.452	2	0.03	*
		eIF2α S51A	3	0.0018	23.64	2	0.0108	*
		(+Gly) eIF2α WT	3	0.0397	4.868	2	0.0529	ns
		(+Gly) eIF2α S51A	3	0.0261	6.072	2	0.0392	*
		PKR∆ + eIF2α S51A v1	3	0.0048	14.36	2	0.0149	*
		PKR∆ + eIF2α S51A v2	3	0.0062	12.62	2	0.0149	*
		PKR∆ + eIF2α S51A v3	3	0.0089	10.55	2	0.0178	*
		50 ng tRNA(Pyl)
		Sample	number of samples	p value	t	df	adjusted p value (Benjamini-Hochberg correction)	Significance
		eIF2Bγ	3	0.1468	2.314	2	0.1468	ns
		eIF2Bε	3	0.0202	6.921	2	0.022	*↓
		eIF2Bγ + eIF2Bε	3	0.0057	13.18	2	0.0076	**
		PKR∆	3	0.0012	29.32	2	0.0055	**
		PKR∆ K64E	3	0.0039	15.99	2	0.0067	**
		eIF2α WT	3	0.0039	15.9	2	0.0067	**
		eIF2α S51A	3	1.388e-05	268.4	2	0.00016656	***
		(+Gly) eIF2α WT	3	0.0057	13.23	2	0.0076	**
		(+Gly) eIF2α S51A	3	0.009	10.5	2	0.0108	*
		PKR∆ + eIF2α S51A v1	3	0.0022	21.42	2	0.0055	**
		PKR∆ + eIF2α S51A v2	3	0.0017	24.36	2	0.0055	**
		PKR∆ + eIF2α S51A v3	3	0.0023	20.65	2	0.0055	**
		300 ng tRNA(Pyl)
		Sample	number of samples	p value	t	df	adjusted p value (Benjamini-Hochberg correction)	Significance
		eIF2Bγ	3	0.9139	0.1222	2	0.9139	ns
		eIF2Bε	3	0.1502	2.28	2	0.1639	ns
		eIF2Bγ + eIF2Bε	3	0.002	22.41	2	0.0058	**
		PKR∆	3	0.0053	13.62	2	0.008	**
		PKR∆ K64E	3	0.0027	19.29	2	0.0058	**
		eIF2α WT	3	0.0112	9.354	2	0.0134	*
		eIF2α S51A	3	0.0026	19.43	2	0.0058	**
		(+Gly) eIF2α WT	3	0.0029	18.59	2	0.0058	**
		(+Gly) eIF2α S51A	3	0.0027	19.37	2	0.0058	**
		PKR∆ + eIF2α S51A v1	3	0.0084	10.85	2	0.0112	*
		PKR∆ + eIF2α S51A v2	3	0.0022	21.3	2	0.0058	**
		PKR∆ + eIF2α S51A v3	3	0.0037	16.35	2	0.0063	**
		Ns - not significant, * - p value ≤ 0.05, ** - p value ≤ 0.01, *** - p value ≤ 0.001, *↓ - p value ≤ 0.05 and significant decrease compared with Mock

## Sheet: Supplementary Figs. 16c, 16d
		One-sample (two-tailed) t-test
		Normalized ratio (P-eIF2α)
		Sample	number of samples	p value	t	df	Significance
		eIF2Bγ + eIF2Bε	5	0.002	7.169	4	**
		PKR∆	5	0.0012	8.261	4	**
		eIF2α S51A	5	0.061	2.585	4	ns
		PKR∆ + eIF2α S51A v2	5	0.4074	0.9249	4	ns
		Normalized ratio (puromycin)
		Sample	number of samples	p value	t	df	Significance
		eIF2Bγ + eIF2Bε	5	0.1821	1.613	4	ns
		PKR∆	5	0.153	1.761	4	ns
		eIF2α S51A	5	0.8645	0.1819	4	ns
		PKR∆ + eIF2α S51A v2	5	0.0127	4.299	4	*
		Ns - not significant, * - p value ≤ 0.05, ** - p value ≤ 0.01

## Sheet: Supplementary Fig. 18
		One-sample (two-tailed) t-test
		2xTAG reporter, 50 ng tRNA(Pyl)
		Sample	number of samples	p value	t	df	Significance
		eIF2Bγ + eIF2Bε	3	0.0076	11.44	2	**
		PKR∆	3	0.0015	26.11	2	**
		eIF2α S51A	3	0.0015	26.01	2	**
		PKR∆ + eIF2α S51A v2	3	0.0005	44.05	2	***
		2xTAG reporter, 300 ng tRNA(Pyl)
		Sample	number of samples	p value	t	df	Significance
		eIF2Bγ + eIF2Bε	3	0.0042	15.37	2	**
		PKR∆	3	0.003	18.18	2	**
		eIF2α S51A	3	0.0024	20.35	2	**
		PKR∆ + eIF2α S51A v2	3	0.0073	11.61	2	**
		3xTAG reporter, 50 ng tRNA(Pyl)
		Sample	number of samples	p value	t	df	Significance
		eIF2Bγ + eIF2Bε	3	0.5174	0.7792	2	ns
		PKR∆	3	0.0332	5.351	2	*
		eIF2α S51A	3	0.0987	2.942	2	ns
		PKR∆ + eIF2α S51A v2	3	0.026	6.075	2	*
		3xTAG reporter, 300 ng tRNA(Pyl)
		Sample	number of samples	p value	t	df	Significance
		eIF2Bγ + eIF2Bε	3	0.0023	21.04	2	**
		PKR∆	3	0.0177	7.418	2	*
		eIF2α S51A	3	0.0076	11.39	2	**
		PKR∆ + eIF2α S51A v2	3	0.0208	6.827	2	*
		Ns - not significant, * - p value ≤ 0.05, ** - p value ≤ 0.01, *** - p value ≤ 0.001

## Sheet: Supplementary Fig. 24
		One-sample (two-tailed) t-test
		relative efficiency(GFP) (%), 10 ng tRNA(Pyl)
		Sample	number of samples	p value	t	df	Significance
		eIF2Bγ + eIF2Bε	3	0.0182	7.318	2	*
		PKR∆	3	0.0027	19.04	2	**
		eIF2α S51A	3	0.0319	5.464	2	*
		PKR∆ + eIF2α S51A v2	3	0.0016	24.62	2	**
		relative efficiency(mCherry) (%), 10 ng tRNA(Pyl)
		Sample	number of samples	p value	t	df	Significance
		eIF2Bγ + eIF2Bε	3	0.0028	18.83	2	**
		PKR∆	3	0.0008	35.64	2	***
		eIF2α S51A	3	0.0249	6.218	2	*
		PKR∆ + eIF2α S51A v2	3	0.0005	43.74	2	***
		relative efficiency(GFP) (%), 50 ng tRNA(Pyl)
		Sample	number of samples	p value	t	df	Significance
		eIF2Bγ + eIF2Bε	3	0.0123	8.933	2	*
		PKR∆	3	0.0019	23.22	2	**
		eIF2α S51A	3	0.0018	23.47	2	**
		PKR∆ + eIF2α S51A v2	3	0.0034	17.04	2	**
		relative efficiency(mCherry) (%), 50 ng tRNA(Pyl)
		Sample	number of samples	p value	t	df	Significance
		eIF2Bγ + eIF2Bε	3	0.0185	7.254	2	*
		PKR∆	3	0.0014	26.39	2	**
		eIF2α S51A	3	0.0019	23.21	2	**
		PKR∆ + eIF2α S51A v2	3	0.0039	15.98	2	**
		relative efficiency(GFP) (%), 300 ng tRNA(Pyl)
		Sample	number of samples	p value	t	df	Significance
		eIF2Bγ + eIF2Bε	3	0.003	18.22	2	**
		PKR∆	3	0.0012	28.34	2	**
		eIF2α S51A	3	0.0039	15.87	2	**
		PKR∆ + eIF2α S51A v2	3	0.0014	26.83	2	**
		relative efficiency(mCherry) (%), 300 ng tRNA(Pyl)
		Sample	number of samples	p value	t	df	Significance
		eIF2Bγ + eIF2Bε	3	0.0108	9.55	2	*
		PKR∆	3	0.0133	8.6	2	*
		eIF2α S51A	3	0.0031	17.86	2	**
		PKR∆ + eIF2α S51A v2	3	0.001	32.31	2	***
		Ns - not significant, * - p value ≤ 0.05, ** - p value ≤ 0.01, *** - p value ≤ 0.001

## Sheet: Supplementary Fig. 27
		One-sample (two-tailed) t-test
		NA-PKR∆, 10 ng tRNA(Pyl)
		Sample	number of samples	p value	t	df	Significance
		PMP	3	0.0105	9.692	2	*
		GMP	3	0.0081	11.05	2	**
		ERMP	3	0.0432	4.655	2	*
		OMMP	3	0.0076	11.43	2	**
		OA-PKR∆, 10 ng tRNA(Pyl)
		Sample	number of samples	p value	t	df	Significance
		PMP	3	0.015	8.078	2	*
		GMP	3	0.0065	12.39	2	**
		ERMP	3	0.0602	3.888	2	ns
		OMMP	3	0.0037	16.47	2	**
		NA-PKR∆, 50 ng tRNA(Pyl)
		Sample	number of samples	p value	t	df	Significance
		PMP	3	0.0015	25.37	2	**
		GMP	3	0.0033	17.45	2	**
		ERMP	3	0.0063	12.57	2	**
		OMMP	3	0.0045	14.8	2	**
		OA-PKR∆, 50 ng tRNA(Pyl)
		Sample	number of samples	p value	t	df	Significance
		PMP	3	0.0031	17.88	2	**
		GMP	3	0.0037	16.3	2	**
		ERMP	3	0.0289	5.752	2	*
		OMMP	3	0.0038	16.19	2	**
		NA-PKR∆, 300 ng tRNA(Pyl)
		Sample	number of samples	p value	t	df	Significance
		PMP	3	0.0024	20.4	2	**
		GMP	3	0.008	11.14	2	**
		ERMP	3	0.0043	15.27	2	**
		OMMP	3	0.0064	12.47	2	**
		OA-PKR∆, 300 ng tRNA(Pyl)
		Sample	number of samples	p value	t	df	Significance
		PMP	3	0.0059	12.95	2	**
		GMP	3	0.0048	14.39	2	**
		ERMP	3	0.0062	12.63	2	**
		OMMP	3	0.0106	9.656	2	*
		Ns - not significant, * - p value ≤ 0.05, ** - p value ≤ 0.01

## Sheet: Supplementary Fig. 28
		One-way ANOVA with Dunnett's multiple comparison test
		NA-PKR∆, 10 ng tRNA(Pyl)
		Sample	number of samples (Mock)	number of samples (stress remodelers)	adjusted p value	q	DF	Significance
		PMP	3	3	0.0007	7.239	6	***
		GMP	3	3	0.0002	9.262	6	***
		ERMP	3	3	0.0446	2.954	6	*
		OMMP	3	3	0.016	3.799	6	*
		OA-PKR∆, 10 ng tRNA(Pyl)
		Sample	number of samples (Mock)	number of samples (stress remodelers)	adjusted p value	q	DF	Significance
		PMP	3	3	< 0.0001	11.21	6	****
		GMP	3	3	< 0.0001	11.53	6	****
		ERMP	3	3	0.0568	2.764	6	ns
		OMMP	3	3	0.0561	2.773	6	ns
		NA-PKR∆, 50 ng tRNA(Pyl)
		Sample	number of samples (Mock)	number of samples (stress remodelers)	adjusted p value	q	DF	Significance
		PMP	3	3	0.0008	6.957	6	***
		GMP	3	3	< 0.0001	13.33	6	****
		ERMP	3	3	0.002	5.828	6	**
		OMMP	3	3	0.0404	3.031	6	*
		OA-PKR∆, 50 ng tRNA(Pyl)
		Sample	number of samples (Mock)	number of samples (stress remodelers)	adjusted p value	q	DF	Significance
		PMP	3	3	< 0.0001	10.59	6	****
		GMP	3	3	< 0.0001	19.01	6	****
		ERMP	3	3	0.0068	4.577	6	**
		OMMP	3	3	0.0565	2.768	6	ns
		NA-PKR∆, 300 ng tRNA(Pyl)
		Sample	number of samples (Mock)	number of samples (stress remodelers)	adjusted p value	q	DF	Significance
		PMP	3	3	< 0.0001	20.3	6	****
		GMP	3	3	< 0.0001	15.92	6	****
		ERMP	3	3	0.0035	5.223	6	**
		OMMP	3	3	0.0577	2.752	6	ns
		OA-PKR∆, 300 ng tRNA(Pyl)
		Sample	number of samples (Mock)	number of samples (stress remodelers)	adjusted p value	q	DF	Significance
		PMP	3	3	< 0.0001	28.9	6	****
		GMP	3	3	< 0.0001	18.07	6	****
		ERMP	3	3	0.01	4.215	6	**
		OMMP	3	3	0.1535	2.01	6	ns
		Ns - not significant, * - p value ≤ 0.05, ** - p value ≤ 0.01, *** - p value ≤ 0.001, **** - p value ≤ 0.0001

## Sheet: Supplementary Fig. 35
		One-sample (two-tailed) t-test
		NA-eIF2α S51A, 10 ng tRNA(Pyl)
		Sample	number of samples	p value	t	df	Significance
		PMP	3	0.1386	2.398	2	ns
		GMP	3	0.0354	5.175	2	*
		ERMP	3	0.404	1.05	2	ns
		OMMP	3	0.0089	10.54	2	**
		OA-eIF2α S51A, 10 ng tRNA(Pyl)
		Sample	number of samples	p value	t	df	Significance
		PMP	3	0.8969	0.1466	2	ns
		GMP	3	0.1883	1.965	2	ns
		ERMP	3	0.0742	3.465	2	ns
		OMMP	3	0.0152	8.021	2	*↓
		NA-eIF2α S51A, 50 ng tRNA(Pyl)
		Sample	number of samples	p value	t	df	Significance
		PMP	3	0.0396	4.874	2	*
		GMP	3	0.0376	5.011	2	*
		ERMP	3	0.0245	6.275	2	*
		OMMP	3	0.1128	2.719	2	ns
		OA-eIF2α S51A, 50 ng tRNA(Pyl)
		Sample	number of samples	p value	t	df	Significance
		PMP	3	0.7812	0.3171	2	ns
		GMP	3	0.5629	0.6873	2	ns
		ERMP	3	0.0218	6.663	2	*↓
		OMMP	3	0.0065	12.37	2	**↓
		NA-eIF2α S51A, 300 ng tRNA(Pyl)
		Sample	number of samples	p value	t	df	Significance
		PMP	3	0.0308	5.564	2	*
		GMP	3	0.035	5.205	2	*
		ERMP	3	0.0897	3.11	2	ns
		OMMP	3	0.0197	7.028	2	*
		OA-eIF2α S51A, 300 ng tRNA(Pyl)
		Sample	number of samples	p value	t	df	Significance
		PMP	3	0.8252	0.2511	2	ns
		GMP	3	0.9922	0.01099	2	ns
		ERMP	3	0.084	3.229	2	ns
		OMMP	3	0.025	6.211	2	*↓
		Ns - not significant, * - p value ≤ 0.05, *↓ - p value ≤ 0.05 and significant decrease compared with Mock, **↓ - p value ≤ 0.01 and significant decrease compared with Mock

## Sheet: Supplementary Fig. 36
		One-way ANOVA with Dunnett's multiple comparison test
		NA-eIF2α S51A, 10 ng tRNA(Pyl)
		Sample	number of samples (Mock)	number of samples (stress remodelers)	adjusted p value	q	DF	Significance
		PMP	3	3	0.7899	0.5865	6	ns
		GMP	3	3	0.4496	1.162	6	ns
		ERMP	3	3	0.7498	0.6528	6	ns
		OMMP	3	3	0.9265	0.3259	6	ns
		OA-eIF2α S51A, 10 ng tRNA(Pyl)
		Sample	number of samples (Mock)	number of samples (stress remodelers)	adjusted p value	q	DF	Significance
		PMP	3	3	0.9973	0.06026	6	ns
		GMP	3	3	0.9328	0.3109	6	ns
		ERMP	3	3	0.1284	2.144	6	ns
		OMMP	3	3	0.6611	0.7959	6	ns
		NA-eIF2α S51A, 50 ng tRNA(Pyl)
		Sample	number of samples (Mock)	number of samples (stress remodelers)	adjusted p value	q	DF	Significance
		PMP	3	3	0.2053	1.79	6	ns
		GMP	3	3	0.3642	1.339	6	ns
		ERMP	3	3	0.2666	1.588	6	ns
		OMMP	3	3	0.94	0.2928	6	ns
		OA-eIF2α S51A, 50 ng tRNA(Pyl)
		Sample	number of samples (Mock)	number of samples (stress remodelers)	adjusted p value	q	DF	Significance
		PMP	3	3	0.9885	0.1258	6	ns
		GMP	3	3	0.9831	0.1527	6	ns
		ERMP	3	3	0.1628	1.965	6	ns
		OMMP	3	3	0.4811	1.102	6	ns
		NA-eIF2α S51A, 300 ng tRNA(Pyl)
		Sample	number of samples (Mock)	number of samples (stress remodelers)	adjusted p value	q	DF	Significance
		PMP	3	3	0.2048	1.792	6	ns
		GMP	3	3	0.0845	2.46	6	ns
		ERMP	3	3	0.0664	2.644	6	ns
		OMMP	3	3	0.329	1.422	6	ns
		OA-eIF2α S51A, 300 ng tRNA(Pyl)
		Sample	number of samples (Mock)	number of samples (stress remodelers)	adjusted p value	q	DF	Significance
		PMP	3	3	0.9823	0.1562	6	ns
		GMP	3	3	0.9996	0.02395	6	ns
		ERMP	3	3	0.447	1.167	6	ns
		OMMP	3	3	0.4629	1.136	6	ns
		Ns - not significant
