# Supplementary material for: Remodeling the cellular stress response for enhanced genetic code expansion in mammalian cells
Source: Nat Commun. 2023 Oct 31;14:6931. doi: 10.1038/s41467-023-42689-2 (PMC10616097; doi:10.1038/s41467-023-42689-2)
Supplement: Supplementary file 6 — Source Data [file 41467_2023_42689_MOESM6_ESM.zip › Source Data_Supplementary Figs..xlsx]

## Sheet: Supplementary Fig. 1
Supplementary Fig. 1. Remark: This sheet also includes data for Fig. 1d.
	HEK293T/Single Cells/Live/Q2: GFP+ , iRFP+ | Median (GFP)	HEK293T/Single Cells/Live/Q1: GFP- , iRFP+ or Q2: GFP+ , iRFP+ | Median (iRFP)		Relative efficiency (GFP)		Relative efficiency (iRFP)			Transfection map:
22-0504 iRFP400V_ GFP230V_A1_001.fcs	129	6446							1		3		4		6
22-0504 iRFP400V_ GFP230V_A3_003.fcs	121	6353							iRFP-GFP(39TAG)	300 ng	iRFP-GFP(39TAG)	300 ng	iRFP-GFP(39TAG)	300 ng	iRFP-GFP(39TAG)	300 ng
22-0504 iRFP400V_ GFP230V_A4_004.fcs	129	6261
22-0504 iRFP400V_ GFP230V_A6_006.fcs	117	6637							MmPylRS(AF)	300 ng	MmPylRS(AF)	300 ng	MmPylRS(AF)	300 ng	Mock	900 ng
22-0504 iRFP400V_ GFP230V_B1_007.fcs	2761	8661		100		100		A
22-0504 iRFP400V_ GFP230V_B3_009.fcs	1232	8431		100		100			tRNA(Pyl)	300 ng	tRNA(Pyl)	50 ng	tRNA(Pyl)	10 ng
22-0504 iRFP400V_ GFP230V_B4_010.fcs	442	8028		100		100
22-0504 iRFP400V_ GFP230V_B6_018.fcs	n/a	n/a							Mock	300 ng	Mock	550 ng	Mock	590 ng
22-0504 iRFP400V_ GFP230V_C1_013.fcs	2875	8514		104.129		98.3027
22-0504 iRFP400V_ GFP230V_C3_015.fcs	1215	8451		98.6201		100.237			iRFP-GFP(39TAG)	300 ng	iRFP-GFP(39TAG)	300 ng	iRFP-GFP(39TAG)	300 ng	Mock	1200 ng
22-0504 iRFP400V_ GFP230V_C4_016.fcs	485	8349		109.729		103.999
22-0504 iRFP400V_ GFP230V_C6_012.fcs	n/a	n/a							MmPylRS(AF)	300 ng	MmPylRS(AF)	300 ng	MmPylRS(AF)	300 ng
22-0504 iRFP400V_ GFP230V_D1_019.fcs	2938	8493		106.411		98.0603		B
22-0504 iRFP400V_ GFP230V_D3_021.fcs	1177	8048		95.5357		95.4572			tRNA(Pyl)	300 ng	tRNA(Pyl)	50 ng	tRNA(Pyl)	10 ng
22-0504 iRFP400V_ GFP230V_D4_022.fcs	424	8147		95.9276		101.482
22-0504 iRFP400V_ GFP230V_E1_024.fcs	3366	8410		121.912		97.102			Mock	300 ng	Mock	550 ng	Mock	590 ng
22-0504 iRFP400V_ GFP230V_E3_026.fcs	1398	8703		113.474		103.226
22-0504 iRFP400V_ GFP230V_E4_027.fcs	478	8514		108.145		106.054			+ SCO-K	250 uM	+ SCO-K	250 uM	+ SCO-K	250 uM
22-0506 iRFP400V_ GFP230V_A1_001.fcs	130	5694							iRFP-GFP(39TAG)	300 ng	iRFP-GFP(39TAG)	300 ng	iRFP-GFP(39TAG)	300 ng	Untransfected
22-0506 iRFP400V_ GFP230V_A3_003.fcs	123	5626
22-0506 iRFP400V_ GFP230V_A4_004.fcs	114	5451							MmPylRS(AF)	300 ng	MmPylRS(AF)	300 ng	MmPylRS(AF)	300 ng
22-0506 iRFP400V_ GFP230V_A6_006.fcs	134	5778						C
22-0506 iRFP400V_ GFP230V_B1_007.fcs	2615	7461		100		100			tRNA(Pyl)	300 ng	tRNA(Pyl)	50 ng	tRNA(Pyl)	10 ng
22-0506 iRFP400V_ GFP230V_B3_009.fcs	1090	7335		100		100
22-0506 iRFP400V_ GFP230V_B4_010.fcs	382	6901		100		100			eIF2B-gamma	300 ng	eIF2B-gamma	300 ng	eIF2B-gamma	300 ng
22-0506 iRFP400V_ GFP230V_B6_012.fcs	n/a	1749
22-0506 iRFP400V_ GFP230V_C1_013.fcs	2640	7646		100.956		102.48			+ SCO-K	250 uM	Mock	250 ng	Mock	290 ng
22-0506 iRFP400V_ GFP230V_C3_015.fcs	1049	7389		96.2385		100.736
22-0506 iRFP400V_ GFP230V_C4_016.fcs	384	7089		100.524		102.724					+ SCO-K	250 uM	+ SCO-K	250 uM
22-0506 iRFP400V_ GFP230V_C6_018.fcs	130	1122							iRFP-GFP(39TAG)	300 ng	iRFP-GFP(39TAG)	300 ng	iRFP-GFP(39TAG)	300 ng
22-0506 iRFP400V_ GFP230V_D1_019.fcs	2690	7553		102.868		101.233
22-0506 iRFP400V_ GFP230V_D3_021.fcs	1061	7407		97.3394		100.982			MmPylRS(AF)	300 ng	MmPylRS(AF)	300 ng	MmPylRS(AF)	300 ng
22-0506 iRFP400V_ GFP230V_D4_022.fcs	392	7071		102.618		102.463		D
22-0506 iRFP400V_ GFP230V_E1_024.fcs	3133	7664		119.809		102.721			tRNA(Pyl)	300 ng	tRNA(Pyl)	50 ng	tRNA(Pyl)	10 ng
22-0506 iRFP400V_ GFP230V_E3_026.fcs	1272	7740		116.697		105.521
22-0506 iRFP400V_ GFP230V_E4_027.fcs	419	7740		109.686		112.158			eIF2B-epsilon	300 ng	eIF2B-epsilon	300 ng	eIF2B-epsilon	300 ng
22-0507 iRFP400V_ GFP230V_A1_001.fcs	129	5438
22-0507 iRFP400V_ GFP230V_A3_003.fcs	126	5295							+ SCO-K	250 uM	Mock	250 ng	Mock	290 ng
22-0507 iRFP400V_ GFP230V_A4_004.fcs	105	5244
22-0507 iRFP400V_ GFP230V_A6_006.fcs	154	5708									+ SCO-K	250 uM	+ SCO-K	250 uM
22-0507 iRFP400V_ GFP230V_B1_007.fcs	2903	7037		100		100
22-0507 iRFP400V_ GFP230V_B3_009.fcs	1175	6851		100		100			iRFP-GFP(39TAG)	300 ng	iRFP-GFP(39TAG)	300 ng	iRFP-GFP(39TAG)	300 ng
22-0507 iRFP400V_ GFP230V_B4_010.fcs	436	6784		100		100
22-0507 iRFP400V_ GFP230V_B6_012.fcs	n/a	n/a							MmPylRS(AF)	300 ng	MmPylRS(AF)	300 ng	MmPylRS(AF)	300 ng
22-0507 iRFP400V_ GFP230V_C1_013.fcs	2781	7425		95.7975		105.514		E
22-0507 iRFP400V_ GFP230V_C3_015.fcs	1164	7211		99.0638		105.255			tRNA(Pyl)	300 ng	tRNA(Pyl)	50 ng	tRNA(Pyl)	10 ng
22-0507 iRFP400V_ GFP230V_C4_016.fcs	460	7106		105.505		104.746
22-0507 iRFP400V_ GFP230V_C6_018.fcs	148	1122							eIF2B gam + eps	300 ng	eIF2B gam + eps	300 ng	eIF2B gam + eps	300 ng
22-0507 iRFP400V_ GFP230V_D1_019.fcs	2938	7646		101.206		108.654
22-0507 iRFP400V_ GFP230V_D3_021.fcs	1130	7407		96.1702		108.116			+ SCO-K	250 uM	Mock	250 ng	Mock	290 ng
22-0507 iRFP400V_ GFP230V_D4_022.fcs	417	7353		95.6422		108.387
22-0507 iRFP400V_ GFP230V_E1_024.fcs	3574	7854		123.114		111.61					+ SCO-K	250 uM	+ SCO-K	250 uM
22-0507 iRFP400V_ GFP230V_E3_026.fcs	1379	8009		117.362		116.903
22-0507 iRFP400V_ GFP230V_E4_027.fcs	442	7721		101.376		113.812
relative efficiency (GFP) : (GFP (sample) / GFP (control))*100%												relative efficiency (iRFP) : (iRFP (sample) / iRFP (control))*100%
eIF2Bgamma					Mean		SD	SEM				eIF2Bgamma					Mean		SD	SEM
	04.05.22	06.05.22	07.05.22										04.05.22	06.05.22	07.05.22
300 ng tRNA	104.129	100.956	95.7975		100.294		4.205	2.42776				300 ng tRNA	98.3027	102.48	105.514		102.099		3.62055	2.09032
50 ng tRNA	98.6201	96.2385	99.0638		97.9742		1.51938	0.877217				50 ng tRNA	100.237	100.736	105.255		102.076		2.76409	1.59585
10 ng tRNA	109.729	100.524	105.505		105.252		4.60766	2.66023				10 ng tRNA	103.999	102.724	104.746		103.823		1.02246	0.590318
eIF2B epsilon												eIF2B epsilon
	04.05.22	06.05.22	07.05.22										04.05.22	06.05.22	07.05.22
300 ng tRNA	106.411	102.868	101.206		103.495		2.65853	1.5349				300 ng tRNA	98.0603	101.233	108.654		102.649		5.43711	3.13912
50 ng tRNA	95.5357	97.3394	96.1702		96.3485		0.914983	0.528266				50 ng tRNA	95.4572	100.982	108.116		101.518		6.34622	3.66399
10 ng tRNA	95.9276	102.618	95.6422		98.0625		3.94756	2.27912				10 ng tRNA	101.482	102.463	108.387		104.111		3.73577	2.15685
eIF2Bgamma + eIF2Bepsilon	04.05.22	06.05.22	07.05.22									eIF2Bgamma + eIF2Bepsilon	04.05.22	06.05.22	07.05.22
300 ng tRNA	121.912	119.809	123.114		121.612		1.67299	0.965904				300 ng tRNA	97.102	102.721	111.61		103.811		7.31523	4.22345
50 ng tRNA	113.474	116.697	117.362		115.844		2.07945	1.20057				50 ng tRNA	103.226	105.521	116.903		108.55		7.32399	4.22851
10 ng tRNA	108.145	109.686	101.376		106.402		4.42042	2.55213				10 ng tRNA	106.054	112.158	113.812		110.674		4.08619	2.35916
	HEK293T/Single Cells/Live/Q2: GFP+ , iRFP+ | Median (GFP)	HEK293T/Single Cells/Live/Q1: GFP- , iRFP+ or Q2: GFP+ , iRFP+ | Median (iRFP)		Relative efficiency (GFP)		Relative efficiency (iRFP)			Transfection map:
22-0622 iRFP400V_GFP230V_A1_001.fcs	124	5863							1		3		4		6
22-0622 iRFP400V_GFP230V_A3_003.fcs	114	5694							iRFP-GFP(39TAG)	300 ng	iRFP-GFP(39TAG)	300 ng	iRFP-GFP(39TAG)	300 ng	iRFP-GFP(39TAG)	300 ng
22-0622 iRFP400V_GFP230V_A4_004.fcs	123	5612
22-0622 iRFP400V_GFP230V_A6_006.fcs	110	6125							MmPylRS(AF)	300 ng	MmPylRS(AF)	300 ng	MmPylRS(AF)	300 ng	Mock	900 ng
22-0622 iRFP400V_GFP230V_B1_007.fcs	2677	7211		100		100		A
22-0622 iRFP400V_GFP230V_B3_009.fcs	1156	7071		100		100			tRNA(Pyl)	300 ng	tRNA(Pyl)	50 ng	tRNA(Pyl)	10 ng
22-0622 iRFP400V_GFP230V_B4_010.fcs	435	6784		100		100
22-0622 iRFP400V_GFP230V_B6_012.fcs	n/a	n/a							Mock	300 ng	Mock	550 ng	Mock	590 ng
22-0622 iRFP400V_GFP230V_C1_013.fcs	5820	8661		217.408		120.108
22-0622 iRFP400V_GFP230V_C3_015.fcs	2775	8897		240.052		125.824			iRFP-GFP(39TAG)	300 ng	iRFP-GFP(39TAG)	300 ng	iRFP-GFP(39TAG)	300 ng	Mock	1200 ng
22-0622 iRFP400V_GFP230V_C4_016.fcs	978	8703		224.828		128.287
22-0622 iRFP400V_GFP230V_C6_018.fcs	n/a	n/a							MmPylRS(AF)	300 ng	MmPylRS(AF)	300 ng	MmPylRS(AF)	300 ng
22-0622 iRFP400V_GFP230V_D1_019.fcs	4270	8068		159.507		111.885		B
22-0622 iRFP400V_GFP230V_D3_021.fcs	2094	8493		181.142		120.11			tRNA(Pyl)	300 ng	tRNA(Pyl)	50 ng	tRNA(Pyl)	10 ng
22-0622 iRFP400V_GFP230V_D4_022.fcs	749	8009		172.184		118.057
22-0623 iRFP400V_GFP230V_A1_001.fcs	126	5518							Mock	300 ng	Mock	550 ng	Mock	590 ng
22-0623 iRFP400V_GFP230V_A3_003.fcs	136	5412
22-0623 iRFP400V_GFP230V_A4_004.fcs	114	5451							+ SCO-K	250 uM	+ SCO-K	250 uM	+ SCO-K	250 uM
22-0623 iRFP400V_GFP230V_A6_006.fcs	114	5736							iRFP-GFP(39TAG)	300 ng	iRFP-GFP(39TAG)	300 ng	iRFP-GFP(39TAG)	300 ng	Untransfected
22-0623 iRFP400V_GFP230V_B1_007.fcs	2560	7246		100		100
22-0623 iRFP400V_GFP230V_B3_009.fcs	961	6901		100		100			MmPylRS(AF)	300 ng	MmPylRS(AF)	300 ng	MmPylRS(AF)	300 ng
22-0623 iRFP400V_GFP230V_B4_010.fcs	401	6901		100		100		C
22-0623 iRFP400V_GFP230V_B6_012.fcs	168	1394							tRNA(Pyl)	300 ng	tRNA(Pyl)	50 ng	tRNA(Pyl)	10 ng
22-0623 iRFP400V_GFP230V_C1_013.fcs	4936	8267		192.812		114.091
22-0623 iRFP400V_GFP230V_C3_015.fcs	2164	8535		225.182		123.678			PKRdelta	300 ng	PKRdelta	300 ng	PKRdelta	300 ng
22-0623 iRFP400V_GFP230V_C4_016.fcs	908	8369		226.434		121.272
22-0623 iRFP400V_GFP230V_C6_018.fcs	n/a	n/a							+ SCO-K	250 uM	Mock	250 ng	Mock	290 ng
22-0623 iRFP400V_GFP230V_D1_019.fcs	4049	7912		158.164		109.191
22-0623 iRFP400V_GFP230V_D3_021.fcs	1717	8009		178.668		116.056					+ SCO-K	250 uM	+ SCO-K	250 uM
22-0623 iRFP400V_GFP230V_D4_022.fcs	702	7892		175.062		114.36			iRFP-GFP(39TAG)	300 ng	iRFP-GFP(39TAG)	300 ng	iRFP-GFP(39TAG)	300 ng
22-0625 iRFP400V_GFP230V_A1_001.fcs	128	5949
22-0625 iRFP400V_GFP230V_A3_003.fcs	132	5834							MmPylRS(AF)	300 ng	MmPylRS(AF)	300 ng	MmPylRS(AF)	300 ng
22-0625 iRFP400V_GFP230V_A4_004.fcs	118	5722						D
22-0625 iRFP400V_GFP230V_A6_006.fcs	132	6230							tRNA(Pyl)	300 ng	tRNA(Pyl)	50 ng	tRNA(Pyl)	10 ng
22-0625 iRFP400V_GFP230V_B1_007.fcs	2529	7054		100		100
22-0625 iRFP400V_GFP230V_B3_009.fcs	1025	6784		100		100			PKRdelta K64E	300 ng	PKRdelta K64E	300 ng	PKRdelta K64E	300 ng
22-0625 iRFP400V_GFP230V_B4_010.fcs	418	6801		100		100
22-0625 iRFP400V_GFP230V_B6_012.fcs	n/a	n/a							+ SCO-K	250 uM	Mock	250 ng	Mock	290 ng
22-0625 iRFP400V_GFP230V_C1_013.fcs	5464	8618		216.054		122.172
22-0625 iRFP400V_GFP230V_C3_015.fcs	2345	8897		228.78		131.147					+ SCO-K	250 uM	+ SCO-K	250 uM
22-0625 iRFP400V_GFP230V_C4_016.fcs	956	8963		228.708		131.789
22-0625 iRFP400V_GFP230V_C6_018.fcs	101	1080
22-0625 iRFP400V_GFP230V_D1_019.fcs	4259	8288		168.406		117.494
22-0625 iRFP400V_GFP230V_D3_021.fcs	1701	8390		165.951		123.673
22-0625 iRFP400V_GFP230V_D4_022.fcs	665	8247		159.091		121.262
relative efficiency (GFP) : (GFP (sample) / GFP (control))*100%												relative efficiency (iRFP) : (iRFP (sample) / iRFP (control))*100%
PKRdelta					Mean		SD	SEM				PKRdelta					Mean		SD	SEM
	22.06	23.06	25.06										22.06	23.06	25.06
300 ng tRNA	217.408	192.812	216.054		208.758		13.8257	7.98229				300 ng tRNA	120.108	114.091	122.172		118.79		4.19876	2.42416
50 ng tRNA	240.052	225.182	228.78		231.338		7.75784	4.47899				50 ng tRNA	125.824	123.678	131.147		126.883		3.84551	2.2202
10 ng tRNA	224.828	226.434	228.708		226.657		1.94983	1.12573				10 ng tRNA	128.287	121.272	131.789		127.116		5.35545	3.09197
PKRdelta K64E												PKRdelta K64E
	22.06	23.06	25.06										22.06	23.06	25.06
300 ng tRNA	159.507	158.164	168.406		162.026		5.56646	3.2138				300 ng tRNA	111.885	109.191	117.494		112.857		4.23564	2.44545
50 ng tRNA	181.142	178.668	165.951		175.254		8.1506	4.70575				50 ng tRNA	120.11	116.056	123.673		119.946		3.8115	2.20057
10 ng tRNA	172.184	175.062	159.091		168.779		8.51272	4.91482				10 ng tRNA	118.057	114.36	121.262		117.893		3.4536	1.99394
	HEK293T/Single Cells/Live/Q2: GFP+ , iRFP+ | Median (GFP)	HEK293T/Single Cells/Live/Q1: GFP- , iRFP+ or Q2: GFP+ , iRFP+ | Median (iRFP)		Relative efficiency (GFP)		Relative efficiency (iRFP)			Transfection map:
22-0518 iRFP400V_GFP230V_A1_001.fcs	126	5949							1		3		4		6
22-0518 iRFP400V_GFP230V_A3_003.fcs	124	5694							iRFP-GFP(39TAG)	300 ng	iRFP-GFP(39TAG)	300 ng	iRFP-GFP(39TAG)	300 ng	iRFP-GFP(39TAG)	300 ng
22-0518 iRFP400V_GFP230V_A4_004.fcs	105	5639
22-0518 iRFP400V_GFP230V_A6_006.fcs	120	6200							MmPylRS(AF)	300 ng	MmPylRS(AF)	300 ng	MmPylRS(AF)	300 ng	Mock	900 ng
22-0518 iRFP400V_GFP230V_B1_007.fcs	2578	7264		100		100		A
22-0518 iRFP400V_GFP230V_B3_009.fcs	1037	6901		100		100			tRNA(Pyl)	300 ng	tRNA(Pyl)	50 ng	tRNA(Pyl)	10 ng
22-0518 iRFP400V_GFP230V_B4_010.fcs	379	6986		100		100
22-0518 iRFP400V_GFP230V_B6_012.fcs	n/a	2154							Mock	300 ng	Mock	550 ng	Mock	590 ng
22-0518 iRFP400V_GFP230V_C1_013.fcs	3255	7721		126.261		106.291
22-0518 iRFP400V_GFP230V_C3_015.fcs	1363	7480		131.437		108.39			iRFP-GFP(39TAG)	300 ng	iRFP-GFP(39TAG)	300 ng	iRFP-GFP(39TAG)	300 ng	Mock	1200 ng
22-0518 iRFP400V_GFP230V_C4_016.fcs	481	7299		126.913		104.48
22-0518 iRFP400V_GFP230V_C6_018.fcs	n/a	n/a							MmPylRS(AF)	300 ng	MmPylRS(AF)	300 ng	MmPylRS(AF)	300 ng
22-0518 iRFP400V_GFP230V_D1_019.fcs	3841	7664		148.991		105.507		B
22-0518 iRFP400V_GFP230V_D3_021.fcs	1519	7608		146.48		110.245			tRNA(Pyl)	300 ng	tRNA(Pyl)	50 ng	tRNA(Pyl)	10 ng
22-0518 iRFP400V_GFP230V_D4_022.fcs	491	7317		129.551		104.738
22-0518 iRFP400V_GFP230V_E1_024.fcs	3126	7281		121.257		100.234			Mock	300 ng	Mock	550 ng	Mock	590 ng
22-0518 iRFP400V_GFP230V_E3_026.fcs	1241	7158		119.672		103.724
22-0518 iRFP400V_GFP230V_E4_027.fcs	411	7089		108.443		101.474			+ SCO-K	250 uM	+ SCO-K	250 uM	+ SCO-K	250 uM
22-0518 iRFP400V_GFP230V_F1_029.fcs	3390	7535		131.497		103.731			iRFP-GFP(39TAG)	300 ng	iRFP-GFP(39TAG)	300 ng	iRFP-GFP(39TAG)	300 ng	Untransfected
22-0518 iRFP400V_GFP230V_F3_031.fcs	1264	6901		121.89		100
22-0518 iRFP400V_GFP230V_F4_032.fcs	432	7264		113.984		103.979			MmPylRS(AF)	300 ng	MmPylRS(AF)	300 ng	MmPylRS(AF)	300 ng
22-0521 iRFP400V_ GFP230V_A1_001.fcs	132	5044						C
22-0521 iRFP400V_ GFP230V_A3_003.fcs	127	4912							tRNA(Pyl)	300 ng	tRNA(Pyl)	50 ng	tRNA(Pyl)	10 ng
22-0521 iRFP400V_ GFP230V_A4_004.fcs	120	4948
22-0521 iRFP400V_ GFP230V_A6_006.fcs	119	5398							eIF2alp WT	300 ng	eIF2alp WT	300 ng	eIF2alp WT	300 ng
22-0521 iRFP400V_ GFP230V_B1_007.fcs	2761	6589		100		100
22-0521 iRFP400V_ GFP230V_B3_009.fcs	1107	6337		100		100			+ SCO-K	250 uM	Mock	250 ng	Mock	290 ng
22-0521 iRFP400V_ GFP230V_B4_010.fcs	446	6384		100		100
22-0521 iRFP400V_ GFP230V_B6_012.fcs	n/a	n/a									+ SCO-K	250 uM	+ SCO-K	250 uM
22-0521 iRFP400V_ GFP230V_C1_013.fcs	3326	6952		120.464		105.509			iRFP-GFP(39TAG)	300 ng	iRFP-GFP(39TAG)	300 ng	iRFP-GFP(39TAG)	300 ng
22-0521 iRFP400V_ GFP230V_C3_015.fcs	1407	6884		127.1		108.632
22-0521 iRFP400V_ GFP230V_C4_016.fcs	521	6784		116.816		106.266			MmPylRS(AF)	300 ng	MmPylRS(AF)	300 ng	MmPylRS(AF)	300 ng
22-0521 iRFP400V_ GFP230V_C6_018.fcs	n/a	n/a						D
22-0521 iRFP400V_ GFP230V_D1_019.fcs	3896	7176		141.108		108.909			tRNA(Pyl)	300 ng	tRNA(Pyl)	50 ng	tRNA(Pyl)	10 ng
22-0521 iRFP400V_ GFP230V_D3_021.fcs	1616	7264		145.98		114.628
22-0521 iRFP400V_ GFP230V_D4_022.fcs	582	7158		130.493		112.124			eIF2alp S51A	300 ng	eIF2alp S51A	300 ng	eIF2alp S51A	300 ng
22-0521 iRFP400V_ GFP230V_E1_024.fcs	3366	7054		121.912		107.057
22-0521 iRFP400V_ GFP230V_E3_026.fcs	1341	7020		121.138		110.778			+ SCO-K	250 uM	Mock	250 ng	Mock	290 ng
22-0521 iRFP400V_ GFP230V_E4_027.fcs	516	6868		115.695		107.581
22-0521 iRFP400V_ GFP230V_F1_029.fcs	3531	7089		127.888		107.588					+ SCO-K	250 uM	+ SCO-K	250 uM
22-0521 iRFP400V_ GFP230V_F3_031.fcs	1398	6918		126.287		109.168
22-0521 iRFP400V_ GFP230V_F4_032.fcs	538	6901		120.628		108.098			iRFP-GFP(39TAG)	300 ng	iRFP-GFP(39TAG)	300 ng	iRFP-GFP(39TAG)	300 ng
22-0529 iRFP400V_ GFP230V_A1_001.fcs	128	4984
22-0529 iRFP400V_ GFP230V_A3_003.fcs	127	5032							MmPylRS(AF)	300 ng	MmPylRS(AF)	300 ng	MmPylRS(AF)	300 ng
22-0529 iRFP400V_ GFP230V_A4_004.fcs	109	4972						E
22-0529 iRFP400V_ GFP230V_A6_006.fcs	110	5295							tRNA(Pyl)	300 ng	tRNA(Pyl)	50 ng	tRNA(Pyl)	10 ng
22-0529 iRFP400V_ GFP230V_B1_007.fcs	3001	6851		100		100
22-0529 iRFP400V_ GFP230V_B3_009.fcs	1221	6493		100		100			(+Gly)eIF2alp WT	300 ng	(+Gly)eIF2alp WT	300 ng	(+Gly)eIF2alp WT	300 ng
22-0529 iRFP400V_ GFP230V_B4_010.fcs	466	6541		100		100
22-0529 iRFP400V_ GFP230V_B6_012.fcs	n/a	n/a							+ SCO-K	250 uM	Mock	250 ng	Mock	290 ng
22-0529 iRFP400V_ GFP230V_C1_013.fcs	3896	7281		129.823		106.276
22-0529 iRFP400V_ GFP230V_C3_015.fcs	1533	6901		125.553		106.284					+ SCO-K	250 uM	+ SCO-K	250 uM
22-0529 iRFP400V_ GFP230V_C4_016.fcs	581	6918		124.678		105.764			iRFP-GFP(39TAG)	300 ng	iRFP-GFP(39TAG)	300 ng	iRFP-GFP(39TAG)	300 ng
22-0529 iRFP400V_ GFP230V_C6_018.fcs	n/a	n/a
22-0529 iRFP400V_ GFP230V_D1_019.fcs	4322	7389		144.019		107.853			MmPylRS(AF)	300 ng	MmPylRS(AF)	300 ng	MmPylRS(AF)	300 ng
22-0529 iRFP400V_ GFP230V_D3_021.fcs	1782	7211		145.946		111.058		F
22-0529 iRFP400V_ GFP230V_D4_022.fcs	624	7158		133.906		109.433			tRNA(Pyl)	300 ng	tRNA(Pyl)	50 ng	tRNA(Pyl)	10 ng
22-0529 iRFP400V_ GFP230V_E1_024.fcs	3758	7141		125.225		104.233
22-0529 iRFP400V_ GFP230V_E3_026.fcs	1529	7020		125.225		108.116			(+Gly)eIF2alp S51A	300 ng	(+Gly)eIF2alp S51A	300 ng	(+Gly)eIF2alp S51A	300 ng
22-0529 iRFP400V_ GFP230V_E4_027.fcs	550	6702		118.026		102.461
22-0529 iRFP400V_ GFP230V_F1_029.fcs	4001	7158		133.322		104.481			+ SCO-K	250 uM	Mock	250 ng	Mock	290 ng
22-0529 iRFP400V_ GFP230V_F3_031.fcs	1594	6735		130.549		103.727
22-0529 iRFP400V_ GFP230V_F4_032.fcs	584	7106		125.322		108.638					+ SCO-K	250 uM	+ SCO-K	250 uM
relative efficiency (GFP) : (GFP (sample) / GFP (control))*100%											relative efficiency (iRFP) : (iRFP (sample) / iRFP (control))*100%
eIF2alpha WT					Mean		SD				eIF2alpha WT					Mean		SD
	18.05.22	21.05.22	29.05.22									18.05.22	21.05.22	29.05.22
300 ng tRNA	126.261	120.464	129.823		125.516		4.72413				300 ng tRNA	106.291	105.509	106.276		106.026		0.447332
50 ng tRNA	131.437	127.1	125.553		128.03		3.05019				50 ng tRNA	108.39	108.632	106.284		107.769		1.29159
10 ng tRNA	126.913	116.816	124.678		122.802		5.3033				10 ng tRNA	104.48	106.266	105.764		105.503		0.920686
eIF2alpha S51A											eIF2alpha S51A
	18.05.22	21.05.22	29.05.22									18.05.22	21.05.22	29.05.22
300 ng tRNA	148.991	141.108	144.019		144.706		3.9863				300 ng tRNA	105.507	108.909	107.853		107.423		1.74139
50 ng tRNA	146.48	145.98	145.946		146.135		0.299091				50 ng tRNA	110.245	114.628	111.058		111.977		2.33178
10 ng tRNA	129.551	130.493	133.906		131.317		2.2909				10 ng tRNA	104.738	112.124	109.433		108.765		3.73802
(+Gly) eIF2alpha	18.05.22	21.05.22	29.05.22								eIF2alpha	18.05.22	21.05.22	29.05.22
300 ng tRNA	121.257	121.912	125.225		122.798		2.12717				300 ng tRNA	100.234	107.057	104.233		103.841		3.4284
50 ng tRNA	119.672	121.138	125.225		122.012		2.87779				50 ng tRNA	103.724	110.778	108.116		107.54		3.56215
10 ng tRNA	108.443	115.695	118.026		114.055		4.99741				10 ng tRNA	101.474	107.581	102.461		103.839		3.27835
(+Gly) eIF2alpha S51A	18.05.22	21.05.22	29.05.22								(+Gly) eIF2alpha S51A	18.05.22	21.05.22	29.05.22
300 ng tRNA	131.497	127.888	133.322		130.903		2.76526				300 ng tRNA	103.731	107.588	104.481		105.267		2.04532
50 ng tRNA	121.89	126.287	130.549		126.242		4.32951				50 ng tRNA	100	109.168	103.727		104.298		4.61082
10 ng tRNA	113.984	120.628	125.322		119.978		5.69673				10 ng tRNA	103.979	108.098	108.638		106.905		2.54814
	HEK293T/Single Cells/Live/Q2: GFP+ , iRFP+ | Median (GFP)	HEK293T/Single Cells/Live/Q1: GFP- , iRFP+ or Q2: GFP+ , iRFP+ | Median (iRFP)		relative efficiency GFP		relative efficiency iRFP			Transfection map:
23-0106 iRFP405V_GFP235V_A1_001.fcs	1894	7335		100		100			1		2		3		4		5		6
23-0106 iRFP405V_GFP235V_A2_002.fcs	1169	6768		100		100			iRFP-GFP(39TAG)	300 ng	iRFP-GFP(39TAG)	300 ng	iRFP-GFP(39TAG)	300 ng	iRFP-GFP(39TAG)	300 ng	iRFP-GFP(39TAG)	300 ng	iRFP-GFP(39TAG)	300 ng
23-0106 iRFP405V_GFP235V_A3_003.fcs	401	6605		100		100
23-0106 iRFP405V_GFP235V_A4_004.fcs	5321	9162		280.94		124.908			MmPylRS(AF)	300 ng	MmPylRS(AF)	300 ng	MmPylRS(AF)	300 ng	MmPylRS(AF)	300 ng	MmPylRS(AF)	300 ng	MmPylRS(AF)	300 ng
23-0106 iRFP405V_GFP235V_A5_005.fcs	3163	8854		270.573		130.822		A
23-0106 iRFP405V_GFP235V_A6_006.fcs	916	8493		228.429		128.584			tRNA(Pyl)	300 ng	tRNA(Pyl)	50 ng	tRNA(Pyl)	10 ng	tRNA(Pyl)	300 ng	tRNA(Pyl)	50 ng	tRNA(Pyl)	10 ng
23-0106 iRFP405V_GFP235V_B1_007.fcs	126	5963
23-0106 iRFP405V_GFP235V_B2_008.fcs	126	5478							Mock	300 ng	Mock	550 ng	Mock	590 ng	pBI_PKRdelta_S51A	300 ng	pBI_PKRdelta_S51A	300 ng	pBI_PKRdelta_S51A	300 ng
23-0106 iRFP405V_GFP235V_B3_009.fcs	136	5372
23-0106 iRFP405V_GFP235V_B4_010.fcs	164	6589							+ SCO-K	250 uM	+ SCO-K	250 uM	+ SCO-K	250 uM	+ SCO-K	250 uM	Mock	250 ng	Mock	290 ng
23-0106 iRFP405V_GFP235V_B5_011.fcs	151	6322
23-0106 iRFP405V_GFP235V_B6_012.fcs	127	6368															+ SCO-K	250 uM	+ SCO-K	250 uM
23-0106 iRFP405V_GFP235V_C1_013.fcs	5464	9599		288.49		130.866		B	iRFP-GFP(39TAG)	300 ng	iRFP-GFP(39TAG)	300 ng	iRFP-GFP(39TAG)	300 ng	iRFP-GFP(39TAG)	300 ng	iRFP-GFP(39TAG)	300 ng	iRFP-GFP(39TAG)	300 ng
23-0106 iRFP405V_GFP235V_C2_014.fcs	3506	9275		299.914		137.042
23-0106 iRFP405V_GFP235V_C3_015.fcs	1078	9140		268.828		138.38			MmPylRS(AF)	300 ng	MmPylRS(AF)	300 ng	MmPylRS(AF)	300 ng	MmPylRS(AF)	300 ng	MmPylRS(AF)	300 ng	MmPylRS(AF)	300 ng
23-0106 iRFP405V_GFP235V_C4_016.fcs	5057	9344		267.001		127.389
23-0106 iRFP405V_GFP235V_C5_017.fcs	2848	9029		243.627		133.407			tRNA(Pyl)	300 ng	tRNA(Pyl)	50 ng	tRNA(Pyl)	10 ng	tRNA(Pyl)	300 ng	tRNA(Pyl)	50 ng	tRNA(Pyl)	10 ng
23-0106 iRFP405V_GFP235V_C6_018.fcs	871	8767		217.207		132.733
23-0106 iRFP405V_GFP235V_D1_019.fcs	158	6541							Mock	300 ng	Mock	550 ng	Mock	590 ng	pBI_PKRdelta_S51A	300 ng	pBI_PKRdelta_S51A	300 ng	pBI_PKRdelta_S51A	300 ng
23-0106 iRFP405V_GFP235V_D2_020.fcs	148	6430
23-0106 iRFP405V_GFP235V_D3_021.fcs	126	6462															Mock	250 ng	Mock	290 ng
23-0106 iRFP405V_GFP235V_D4_022.fcs	161	6589						C	iRFP-GFP(39TAG)	300 ng	iRFP-GFP(39TAG)	300 ng	iRFP-GFP(39TAG)	300 ng	iRFP-GFP(39TAG)	300 ng	iRFP-GFP(39TAG)	300 ng	iRFP-GFP(39TAG)	300 ng
23-0106 iRFP405V_GFP235V_D5_023.fcs	148	6353
23-0106 iRFP405V_GFP235V_D6_024.fcs	125	6215							MmPylRS(AF)	300 ng	MmPylRS(AF)	300 ng	MmPylRS(AF)	300 ng	MmPylRS(AF)	300 ng	MmPylRS(AF)	300 ng	MmPylRS(AF)	300 ng
23-0106 iRFP405V_GFP235V_E1_025.fcs	4492	9436		237.17		128.643
23-0106 iRFP405V_GFP235V_E2_026.fcs	2938	9528		251.326		140.78			tRNA(Pyl)	300 ng	tRNA(Pyl)	50 ng	tRNA(Pyl)	10 ng	tRNA(Pyl)	300 ng	tRNA(Pyl)	50 ng	tRNA(Pyl)	10 ng
23-0106 iRFP405V_GFP235V_E3_027.fcs	933	9252		232.668		140.076
23-0106 iRFP405V_GFP235V_E4_028.fcs	3081	8875		162.672		120.995			PKRd-P2A-S51A	300 ng	PKRd-P2A-S51A	300 ng	PKRd-P2A-S51A	300 ng	S51A-P2A-PKRd	300 ng	S51A-P2A-PKRd	300 ng	S51A-P2A-PKRd	300 ng
23-0106 iRFP405V_GFP235V_E5_029.fcs	1807	8187		154.577		120.966
23-0106 iRFP405V_GFP235V_E6_030.fcs	558	7912		139.152		119.788			+ SCO-K	250 uM	Mock	250 ng	Mock	290 ng	+ SCO-K	250 uM	Mock	250 ng	Mock	290 ng
23-0106 iRFP405V_GFP235V_F1_031.fcs	157	6818
23-0106 iRFP405V_GFP235V_F2_032.fcs	156	6509									+ SCO-K	250 uM	+ SCO-K	250 uM			+ SCO-K	250 uM	+ SCO-K	250 uM
23-0106 iRFP405V_GFP235V_F3_033.fcs	124	6493						D	iRFP-GFP(39TAG)	300 ng	iRFP-GFP(39TAG)	300 ng	iRFP-GFP(39TAG)	300 ng	iRFP-GFP(39TAG)	300 ng	iRFP-GFP(39TAG)	300 ng	iRFP-GFP(39TAG)	300 ng
23-0106 iRFP405V_GFP235V_F4_034.fcs	141	6801
23-0106 iRFP405V_GFP235V_F5_035.fcs	132	6337							MmPylRS(AF)	300 ng	MmPylRS(AF)	300 ng	MmPylRS(AF)	300 ng	MmPylRS(AF)	300 ng	MmPylRS(AF)	300 ng	MmPylRS(AF)	300 ng
23-0106 iRFP405V_GFP235V_F6_036.fcs	125	6245
23-0106 iRFP405V_GFP235V_G1_037.fcs	126	6022							tRNA(Pyl)	300 ng	tRNA(Pyl)	50 ng	tRNA(Pyl)	10 ng	tRNA(Pyl)	300 ng	tRNA(Pyl)	50 ng	tRNA(Pyl)	10 ng
23-0106 iRFP405V_GFP235V_G2_038.fcs	n/a	n/a
23-0106 iRFP405V_GFP235V_G3_039.fcs	n/a	n/a							PKRd-P2A-S51A	300 ng	PKRd-P2A-S51A	300 ng	PKRd-P2A-S51A	300 ng	S51A-P2A-PKRd	300 ng	S51A-P2A-PKRd	300 ng	S51A-P2A-PKRd	300 ng
23-0111 iRFP405V_GFP235V_A1_001.fcs	1952	6605		100		100
23-0111 iRFP405V_GFP235V_A2_002.fcs	1133	6430		100		100					Mock	250 ng	Mock	290 ng			Mock	250 ng	Mock	290 ng
23-0111 iRFP405V_GFP235V_A3_003.fcs	429	6322		100		100			iRFP-GFP(39TAG)	300 ng	iRFP-GFP(39TAG)	300 ng	iRFP-GFP(39TAG)	300 ng	iRFP-GFP(39TAG)	300 ng	iRFP-GFP(39TAG)	300 ng	iRFP-GFP(39TAG)	300 ng
23-0111 iRFP405V_GFP235V_A4_004.fcs	4535	7892		232.326		119.485
23-0111 iRFP405V_GFP235V_A5_005.fcs	2788	7740		246.072		120.373			MmPylRS(AF)	300 ng	MmPylRS(AF)	300 ng	MmPylRS(AF)	300 ng	MmPylRS(AF)	300 ng	MmPylRS(AF)	300 ng	MmPylRS(AF)	300 ng
23-0111 iRFP405V_GFP235V_A6_006.fcs	1095	7627		255.245		120.642		E
23-0111 iRFP405V_GFP235V_B1_007.fcs	126	5571							tRNA(Pyl)	300 ng	tRNA(Pyl)	50 ng	tRNA(Pyl)	10 ng	tRNA(Pyl)	300 ng	tRNA(Pyl)	50 ng	tRNA(Pyl)	10 ng
23-0111 iRFP405V_GFP235V_B2_008.fcs	132	5333
23-0111 iRFP405V_GFP235V_B3_009.fcs	129	5269							PKRdelta	300 ng	PKRdelta	300 ng	PKRdelta	300 ng	eIF2alp S51A	300 ng	eIF2alp S51A	300 ng	eIF2alp S51A	300 ng
23-0111 iRFP405V_GFP235V_B4_010.fcs	162	5585
23-0111 iRFP405V_GFP235V_B5_011.fcs	148	5571							+ SCO-K	250 uM	Mock	250 ng	Mock	290 ng	+ SCO-K	250 uM	Mock	250 ng	Mock	290 ng
23-0111 iRFP405V_GFP235V_B6_012.fcs	127	5558
23-0111 iRFP405V_GFP235V_C1_013.fcs	5081	8390		260.297		127.025					+ SCO-K	250 uM	+ SCO-K	250 uM			+ SCO-K	250 uM	+ SCO-K	250 uM
23-0111 iRFP405V_GFP235V_C2_014.fcs	3294	8308		290.733		129.207			iRFP-GFP(39TAG)	300 ng	iRFP-GFP(39TAG)	300 ng	iRFP-GFP(39TAG)	300 ng	iRFP-GFP(39TAG)	300 ng	iRFP-GFP(39TAG)	300 ng	iRFP-GFP(39TAG)	300 ng
23-0111 iRFP405V_GFP235V_C3_015.fcs	1133	8308		264.103		131.414
23-0111 iRFP405V_GFP235V_C4_016.fcs	4948	8390		253.484		127.025			MmPylRS(AF)	300 ng	MmPylRS(AF)	300 ng	MmPylRS(AF)	300 ng	MmPylRS(AF)	300 ng	MmPylRS(AF)	300 ng	MmPylRS(AF)	300 ng
23-0111 iRFP405V_GFP235V_C5_017.fcs	2627	7892		231.862		122.737		F
23-0111 iRFP405V_GFP235V_C6_018.fcs	1037	8028		241.725		126.985			tRNA(Pyl)	300 ng	tRNA(Pyl)	50 ng	tRNA(Pyl)	10 ng	tRNA(Pyl)	300 ng	tRNA(Pyl)	50 ng	tRNA(Pyl)	10 ng
23-0111 iRFP405V_GFP235V_D1_019.fcs	166	5834
23-0111 iRFP405V_GFP235V_D2_020.fcs	149	5708							PKRdelta	300 ng	PKRdelta	300 ng	PKRdelta	300 ng	eIF2alp S51A	300 ng	eIF2alp S51A	300 ng	eIF2alp S51A	300 ng
23-0111 iRFP405V_GFP235V_D3_021.fcs	129	5764
23-0111 iRFP405V_GFP235V_D4_022.fcs	160	5681									Mock	250 ng	Mock	290 ng			Mock	250 ng	Mock	290 ng
23-0111 iRFP405V_GFP235V_D5_023.fcs	149	5626							iRFP-GFP(39TAG)	300 ng	Mock	1200 ng	Untransfected
23-0111 iRFP405V_GFP235V_D6_024.fcs	129	5599						G
23-0111 iRFP405V_GFP235V_E1_025.fcs	4459	7950		228.432		120.363			Mock	900 ng
23-0111 iRFP405V_GFP235V_E2_026.fcs	2761	7854		243.689		122.146
23-0111 iRFP405V_GFP235V_E3_027.fcs	985	7835		229.604		123.932
23-0111 iRFP405V_GFP235V_E4_028.fcs	3133	7740		160.502		117.184
23-0111 iRFP405V_GFP235V_E5_029.fcs	1729	7141		152.604		111.058
23-0111 iRFP405V_GFP235V_E6_030.fcs	682	7054		158.974		111.579
23-0111 iRFP405V_GFP235V_F1_031.fcs	160	5778
23-0111 iRFP405V_GFP235V_F2_032.fcs	144	5863
23-0111 iRFP405V_GFP235V_F3_033.fcs	123	5694
23-0111 iRFP405V_GFP235V_F4_034.fcs	135	5935
23-0111 iRFP405V_GFP235V_F5_035.fcs	131	5806
23-0111 iRFP405V_GFP235V_F6_036.fcs	122	5877
23-0111 iRFP405V_GFP235V_G1_037.fcs	119	6022
23-0111 iRFP405V_GFP235V_G2_038.fcs	n/a	3982
23-0111 iRFP405V_GFP235V_G3_039.fcs	n/a	n/a
23-0201 iRFP405V_GFP235V_A1_001.fcs	2697	7721		100		100
23-0201 iRFP405V_GFP235V_A2_002.fcs	1105	7353		100		100
23-0201 iRFP405V_GFP235V_A3_003.fcs	430	7193		100		100
23-0201 iRFP405V_GFP235V_A4_004.fcs	6735	9298		249.722		120.425
23-0201 iRFP405V_GFP235V_A5_005.fcs	2938	9482		265.882		128.954
23-0201 iRFP405V_GFP235V_A6_006.fcs	969	9162		225.349		127.374
23-0201 iRFP405V_GFP235V_B1_007.fcs	125	5963
23-0201 iRFP405V_GFP235V_B2_008.fcs	126	5667
23-0201 iRFP405V_GFP235V_B3_009.fcs	117	5612
23-0201 iRFP405V_GFP235V_B4_010.fcs	169	6185
23-0201 iRFP405V_GFP235V_B5_011.fcs	145	6353
23-0201 iRFP405V_GFP235V_B6_012.fcs	124	6200
23-0201 iRFP405V_GFP235V_C1_013.fcs	7353	9622		272.636		124.621
23-0201 iRFP405V_GFP235V_C2_014.fcs	3023	9389		273.575		127.689
23-0201 iRFP405V_GFP235V_C3_015.fcs	989	9230		230		128.319
23-0201 iRFP405V_GFP235V_C4_016.fcs	6337	9118		234.965		118.094
23-0201 iRFP405V_GFP235V_C5_017.fcs	2447	8963		221.448		121.896
23-0201 iRFP405V_GFP235V_C6_018.fcs	871	8854		202.558		123.092
23-0201 iRFP405V_GFP235V_D1_019.fcs	169	6185
23-0201 iRFP405V_GFP235V_D2_020.fcs	146	6155
23-0201 iRFP405V_GFP235V_D3_021.fcs	123	6110
23-0201 iRFP405V_GFP235V_D4_022.fcs	170	6095
23-0201 iRFP405V_GFP235V_D5_023.fcs	144	6066
23-0201 iRFP405V_GFP235V_D6_024.fcs	123	5963
23-0201 iRFP405V_GFP235V_E1_025.fcs	6525	9051		241.935		117.226
23-0201 iRFP405V_GFP235V_E2_026.fcs	2566	9321		232.217		126.765
23-0201 iRFP405V_GFP235V_E3_027.fcs	892	9051		207.442		125.831
23-0201 iRFP405V_GFP235V_E4_028.fcs	4069	8369		150.871		108.393
23-0201 iRFP405V_GFP235V_E5_029.fcs	1590	8088		143.891		109.996
23-0201 iRFP405V_GFP235V_E6_030.fcs	574	7664		133.488		106.548
23-0201 iRFP405V_GFP235V_F1_031.fcs	166	6007
23-0201 iRFP405V_GFP235V_F2_032.fcs	142	6140
23-0201 iRFP405V_GFP235V_F3_033.fcs	123	6007
23-0201 iRFP405V_GFP235V_F4_034.fcs	138	6066
23-0201 iRFP405V_GFP235V_F5_035.fcs	130	6022
23-0201 iRFP405V_GFP235V_F6_036.fcs	122	5891
23-0201 iRFP405V_GFP235V_G1_037.fcs	121	5949
23-0201 iRFP405V_GFP235V_G2_038.fcs	n/a	1713
23-0201 iRFP405V_GFP235V_G3_039.fcs	n/a	n/a
relative efficiency (GFP) : (GFP (sample) / GFP (control))*100%												relative efficiency (iRFP) : (iRFP (sample) / iRFP (control))*100%
pBI_PKRdelta_S51A					Mean		SD	SEM				pBI_PKRdelta_S51A					Mean		SD	SEM
	6.01	11.01	1.02										6.01	11.01	1.02
300 ng tRNA	280.94	232.326	249.722		254.329		24.6323	14.2215				300 ng tRNA	124.908	119.485	120.425		121.606		2.89792	1.67311
50 ng tRNA	270.573	246.072	265.882		260.843		13.0047	7.50824				50 ng tRNA	130.822	120.373	128.954		126.716		5.57203	3.21701
10 ng tRNA	228.429	255.245	225.349		236.341		16.4435	9.49369				10 ng tRNA	128.584	120.642	127.374		125.533		4.279	2.47048
PKRd-P2A-S51A												PKRd-P2A-S51A
	6.01	11.01	1.02										6.01	11.01	1.02
300 ng tRNA	288.49	260.297	272.636		273.808		14.1329	8.15962				300 ng tRNA	130.866	127.025	124.621		127.504		3.14971	1.81848
50 ng tRNA	299.914	290.733	273.575		288.074		13.3697	7.71897				50 ng tRNA	137.042	129.207	127.689		131.313		5.01934	2.89792
10 ng tRNA	268.828	264.103	230		254.31		21.1854	12.2314				10 ng tRNA	138.38	131.414	128.319		132.704		5.15303	2.9751
S51A-P2A-PKRd												S51A-P2A-PKRd
	6.01	11.01	1.02										6.01	11.01	1.02
300 ng tRNA	267.001	253.484	234.965		251.816		16.0831	9.28557				300 ng tRNA	127.389	127.025	118.094		124.169		5.26489	3.03968
50 ng tRNA	243.627	231.862	221.448		232.312		11.0964	6.4065				50 ng tRNA	133.407	122.737	121.896		126.013		6.41703	3.70487
10 ng tRNA	217.207	241.725	202.558		220.497		19.7895	11.4255				10 ng tRNA	132.733	126.985	123.092		127.603		4.85008	2.80019

## Sheet: Supplementary Fig. 11
Supplementary Fig. 11. Data for 300 ng iRFP-GFP(39TAG) reporter (Supplementary Figure 11a) were taken from the sheet "Fig. 1d"
	HEK293T/Single Cells/Live/Q2: GFP+ , iRFP+ | Median (GFP)	HEK293T/Single Cells/Live/Q1: GFP- , iRFP+ or Q2: GFP+ , iRFP+ | Median (iRFP)		realtive efficiency GFP		relative efficiency iRFP			Transfection map:
23-0215 iRFP405V_GFP235V_C1_013.fcs	698	2435		100		100			1		2		3		4		5		6
23-0215 iRFP405V_GFP235V_C2_014.fcs	325	2195		100		100			iRFP-GFP(39TAG)	50 ng	iRFP-GFP(39TAG)	50 ng	iRFP-GFP(39TAG)	50 ng
23-0215 iRFP405V_GFP235V_C3_015.fcs	210	2085		100		100
23-0215 iRFP405V_GFP235V_D1_019.fcs	1347	3669		192.98		150.678			MmPylRS(AF)	300 ng	MmPylRS(AF)	300 ng	MmPylRS(AF)	300 ng
23-0215 iRFP405V_GFP235V_D2_020.fcs	642	3617		197.538		164.784		C
23-0215 iRFP405V_GFP235V_D3_021.fcs	361	3489		171.905		167.338			tRNA(Pyl)	300 ng	tRNA(Pyl)	50 ng	tRNA(Pyl)	10 ng
23-0215 iRFP405V_GFP235V_E3_027.fcs	n/a	2055
23-0215 iRFP405V_GFP235V_E5_029.fcs	115	855							Mock	550 ng	Mock	800 ng	Mock	840 ng
23-0215 iRFP405V_GFP235V_E6_030.fcs	n/a	n/a
									+ SCO-K	250 uM	+ SCO-K	250 uM	+ SCO-K	250 uM
									iRFP-GFP(39TAG)	50 ng	iRFP-GFP(39TAG)	50 ng	iRFP-GFP(39TAG)	50 ng
									MmPylRS(AF)	300 ng	MmPylRS(AF)	300 ng	MmPylRS(AF)	300 ng
								D
									tRNA(Pyl)	300 ng	tRNA(Pyl)	50 ng	tRNA(Pyl)	10 ng
									PKRdelta	300 ng	PKRdelta	300 ng	PKRdelta	300 ng
									Mock	250 ng	Mock	500 ng	Mock	540 ng
									+ SCO-K	250 uM	+ SCO-K	250 uM	+ SCO-K	250 uM
													MmPylRS(AF)	50 ng			Mock	1200 ng	Nontransfected
								E
													Mock	1150 ng
	HEK293T/Single Cells/Live/Q2: GFP+ , iRFP+ | Median (GFP)	HEK293T/Single Cells/Live/Q1: GFP- , iRFP+ or Q2: GFP+ , iRFP+ | Median (iRFP)		GFP efficiency		iRFP efficiency			Transfection map:
23-0215 iRFP405V_GFP235V_C4_016.fcs	226	503		100		100			4		5		6
23-0215 iRFP405V_GFP235V_C5_017.fcs	169	469		100		100			iRFP-GFP(39TAG)	10 ng	iRFP-GFP(39TAG)	10 ng	iRFP-GFP(39TAG)	10 ng
23-0215 iRFP405V_GFP235V_C6_018.fcs	150	460		100		100
23-0215 iRFP405V_GFP235V_D4_022.fcs	437	976		193.363		194.036			MmPylRS(AF)	300 ng	MmPylRS(AF)	300 ng	MmPylRS(AF)	300 ng
23-0215 iRFP405V_GFP235V_D5_023.fcs	287	906		169.822		193.177		C
23-0215 iRFP405V_GFP235V_D6_024.fcs	222	863		148		187.609			tRNA(Pyl)	300 ng	tRNA(Pyl)	50 ng	tRNA(Pyl)	10 ng
23-0215 iRFP405V_GFP235V_E4_028.fcs	n/a	436
23-0215 iRFP405V_GFP235V_E5_029.fcs	115	135							Mock	590 ng	Mock	840 ng	Mock	880 ng
23-0215 iRFP405V_GFP235V_E6_030.fcs	100	137
									+ SCO-K	250 uM	+ SCO-K	250 uM	+ SCO-K	250 uM
									iRFP-GFP(39TAG)	10 ng	iRFP-GFP(39TAG)	10 ng	iRFP-GFP(39TAG)	10 ng
									MmPylRS(AF)	300 ng	MmPylRS(AF)	300 ng	MmPylRS(AF)	300 ng
								D
									tRNA(Pyl)	300 ng	tRNA(Pyl)	50 ng	tRNA(Pyl)	10 ng
									PKRdelta	300 ng	PKRdelta	300 ng	PKRdelta	300 ng
									Mock	290 ng	Mock	540 ng	Mock	580 ng
									+ SCO-K	250 uM	+ SCO-K	250 uM	+ SCO-K	250 uM
									iRFP-GFP(39TAG)	10 ng	Mock	1200 ng	Nontransfected
								E
									Mock	1190 ng

## Sheet: Supplementary Fig. 13
Supplementary Fig. 13
	HEK293T/Single Cells/Live/Q2: GFP+ , mCherry+ | Median (mCherry)	HEK293T/Single Cells/Live/Q2: GFP+ , mCherry+ or Q3: GFP+ , mCherry-+ | Median (GFP)		relative efficiency (mCherry)	relative efficiency (GFP)			Transfection map:
23-0427 meGFP235V_ mCherry_TAG275V_A1_001.fcs	137	7953						1		2		3		4		5		6
23-0427 meGFP235V_ mCherry_TAG275V_A2_002.fcs	134	7002						GFP-P2A-T2A-mCh(TAG)	300 ng	GFP-P2A-T2A-mCh(TAG)	300 ng	GFP-P2A-T2A-mCh(TAG)	300 ng	GFP-P2A-T2A-mCh(TAG)	300 ng	GFP-P2A-T2A-mCh(TAG)	300 ng	GFP-P2A-T2A-mCh(TAG)	300 ng
23-0427 meGFP235V_ mCherry_TAG275V_A3_003.fcs	121	6636						MmPylRS(AF)	300 ng	MmPylRS(AF)	300 ng	MmPylRS(AF)	300 ng	MmPylRS(AF)	300 ng	MmPylRS(AF)	300 ng	MmPylRS(AF)	300 ng
23-0427 meGFP235V_ mCherry_TAG275V_A4_004.fcs	145	9750					A	tRNA(Pyl)	300 ng	tRNA(Pyl)	50 ng	tRNA(Pyl)	10 ng	tRNA(Pyl)	300 ng	tRNA(Pyl)	50 ng	tRNA(Pyl)	10 ng
23-0427 meGFP235V_ mCherry_TAG275V_A5_005.fcs	134	8519						Mock	300 ng	Mock	550 ng	Mock	590 ng	eIF2B gam + eps	300 ng	eIF2B gam + eps	300 ng	eIF2B gam + eps	300 ng
23-0427 meGFP235V_ mCherry_TAG275V_A6_006.fcs	126	8435														Mock	250 ng	Mock	290 ng
23-0427 meGFP235V_ mCherry_TAG275V_B1_007.fcs	2584	8171		100	100			GFP-P2A-T2A-mCh(TAG)	300 ng	GFP-P2A-T2A-mCh(TAG)	300 ng	GFP-P2A-T2A-mCh(TAG)	300 ng	GFP-P2A-T2A-mCh(TAG)	300 ng	GFP-P2A-T2A-mCh(TAG)	300 ng	GFP-P2A-T2A-mCh(TAG)	300 ng
23-0427 meGFP235V_ mCherry_TAG275V_B2_008.fcs	996	7554		100	100			MmPylRS(AF)	300 ng	MmPylRS(AF)	300 ng	MmPylRS(AF)	300 ng	MmPylRS(AF)	300 ng	MmPylRS(AF)	300 ng	MmPylRS(AF)	300 ng
23-0427 meGFP235V_ mCherry_TAG275V_B3_009.fcs	423	7780		100	100		B	tRNA(Pyl)	300 ng	tRNA(Pyl)	50 ng	tRNA(Pyl)	10 ng	tRNA(Pyl)	300 ng	tRNA(Pyl)	50 ng	tRNA(Pyl)	10 ng
23-0427 meGFP235V_ mCherry_TAG275V_B4_010.fcs	3497	10705		135.333	131.012			Mock	300 ng	Mock	550 ng	Mock	590 ng	eIF2B gam + eps	300 ng	eIF2B gam + eps	300 ng	eIF2B gam + eps	300 ng
23-0427 meGFP235V_ mCherry_TAG275V_B5_011.fcs	1347	9655		135.241	127.813			+ SCO-K	250 uM	+ SCO-K	250 uM	+ SCO-K	250 uM	+ SCO-K	250 uM	Mock	250 ng	Mock	290 ng
23-0427 meGFP235V_ mCherry_TAG275V_B6_012.fcs	472	9329		111.584	119.91											+ SCO-K	250 uM	+ SCO-K	250 uM
23-0427 meGFP235V_ mCherry_TAG275V_C1_013.fcs	167	12718						GFP-P2A-T2A-mCh(TAG)	300 ng	GFP-P2A-T2A-mCh(TAG)	300 ng	GFP-P2A-T2A-mCh(TAG)	300 ng	GFP-P2A-T2A-mCh(TAG)	300 ng	GFP-P2A-T2A-mCh(TAG)	300 ng	GFP-P2A-T2A-mCh(TAG)	300 ng
23-0427 meGFP235V_ mCherry_TAG275V_C2_014.fcs	146	12167						MmPylRS(AF)	300 ng	MmPylRS(AF)	300 ng	MmPylRS(AF)	300 ng	MmPylRS(AF)	300 ng	MmPylRS(AF)	300 ng	MmPylRS(AF)	300 ng
23-0427 meGFP235V_ mCherry_TAG275V_C3_015.fcs	126	12018					C	tRNA(Pyl)	300 ng	tRNA(Pyl)	50 ng	tRNA(Pyl)	10 ng	tRNA(Pyl)	300 ng	tRNA(Pyl)	50 ng	tRNA(Pyl)	10 ng
23-0427 meGFP235V_ mCherry_TAG275V_C4_016.fcs	152	9237						PKRdelta	300 ng	PKRdelta	300 ng	PKRdelta	300 ng	eIF2alp S51A	300 ng	eIF2alp S51A	300 ng	eIF2alp S51A	300 ng
23-0427 meGFP235V_ mCherry_TAG275V_C5_017.fcs	137	8171								Mock	250 ng	Mock	290 ng			Mock	250 ng	Mock	290 ng
23-0427 meGFP235V_ mCherry_TAG275V_C6_018.fcs	122	8231						GFP-P2A-T2A-mCh(TAG)	300 ng	GFP-P2A-T2A-mCh(TAG)	300 ng	GFP-P2A-T2A-mCh(TAG)	300 ng	GFP-P2A-T2A-mCh(TAG)	300 ng	GFP-P2A-T2A-mCh(TAG)	300 ng	GFP-P2A-T2A-mCh(TAG)	300 ng
23-0427 meGFP235V_ mCherry_TAG275V_D1_019.fcs	3263	14745		126.277	180.455			MmPylRS(AF)	300 ng	MmPylRS(AF)	300 ng	MmPylRS(AF)	300 ng	MmPylRS(AF)	300 ng	MmPylRS(AF)	300 ng	MmPylRS(AF)	300 ng
23-0427 meGFP235V_ mCherry_TAG275V_D2_020.fcs	1512	15226		151.807	201.562		D	tRNA(Pyl)	300 ng	tRNA(Pyl)	50 ng	tRNA(Pyl)	10 ng	tRNA(Pyl)	300 ng	tRNA(Pyl)	50 ng	tRNA(Pyl)	10 ng
23-0427 meGFP235V_ mCherry_TAG275V_D3_021.fcs	591	14422		139.716	185.373			PKRdelta	300 ng	PKRdelta	300 ng	PKRdelta	300 ng	eIF2alp S51A	300 ng	eIF2alp S51A	300 ng	eIF2alp S51A	300 ng
23-0427 meGFP235V_ mCherry_TAG275V_D4_022.fcs	3431	10891		132.779	133.288			+ SCO-K	250 uM	Mock	250 ng	Mock	290 ng	+ SCO-K	250 uM	Mock	250 ng	Mock	290 ng
23-0427 meGFP235V_ mCherry_TAG275V_D5_023.fcs	1332	9703		133.735	128.449					+ SCO-K	250 uM	+ SCO-K	250 uM			+ SCO-K	250 uM	+ SCO-K	250 uM
23-0427 meGFP235V_ mCherry_TAG275V_D6_024.fcs	493	9631		116.548	123.792
23-0427 meGFP235V_ mCherry_TAG275V_E1_025.fcs	168	12939						GFP-P2A-T2A-mCh(TAG)	300 ng	GFP-P2A-T2A-mCh(TAG)	300 ng	GFP-P2A-T2A-mCh(TAG)	300 ng	GFP-P2A-T2A-mCh(TAG)	300 ng	Mock	1200 ng	Nontransfected
23-0427 meGFP235V_ mCherry_TAG275V_E2_026.fcs	153	12656						MmPylRS(AF)	300 ng	MmPylRS(AF)	300 ng	MmPylRS(AF)	300 ng
23-0427 meGFP235V_ mCherry_TAG275V_E3_027.fcs	128	12687					E	tRNA(Pyl)	300 ng	tRNA(Pyl)	50 ng	tRNA(Pyl)	10 ng	Mock	900 ng
23-0427 meGFP235V_ mCherry_TAG275V_E4_028.fcs	125	7592						PKRd-P2A-S51A	300 ng	PKRd-P2A-S51A	300 ng	PKRd-P2A-S51A	300 ng
23-0427 meGFP235V_ mCherry_TAG275V_E5_029.fcs	n/a	n/a								Mock	250 ng	Mock	290 ng
23-0427 meGFP235V_ mCherry_TAG275V_E6_030.fcs	n/a	n/a						GFP-P2A-T2A-mCh(TAG)	300 ng	GFP-P2A-T2A-mCh(TAG)	300 ng	GFP-P2A-T2A-mCh(TAG)	300 ng
23-0427 meGFP235V_ mCherry_TAG275V_F1_031.fcs	4353	16195		168.46	198.201			MmPylRS(AF)	300 ng	MmPylRS(AF)	300 ng	MmPylRS(AF)	300 ng
23-0427 meGFP235V_ mCherry_TAG275V_F2_032.fcs	1639	15606		164.558	206.593		F	tRNA(Pyl)	300 ng	tRNA(Pyl)	50 ng	tRNA(Pyl)	10 ng
23-0427 meGFP235V_ mCherry_TAG275V_F3_033.fcs	677	16477		160.047	211.787			PKRd-P2A-S51A	300 ng	PKRd-P2A-S51A	300 ng	PKRd-P2A-S51A	300 ng
								+ SCO-K	250 uM	Mock	250 ng	Mock	290 ng
										+ SCO-K	250 uM	+ SCO-K	250 uM

## Sheet: Supplementary Fig. 16c
Supplementary Fig. 16c
		Replicate # 1, P-eIF2alpha quant-n
	Image Name	Channel	Name	Signal	Total	Area	Bkgnd.	Type		Sample
	0000901	785Ex-820Em	00004	396.012	610.934	1792	0.119934	Signal		GCE + ncAA
	0000901	785Ex-820Em	00005	239.157	438.931	1792	0.111481	Signal		eIF2Bgameps
	0000901	785Ex-820Em	00006	199.732	404.318	1792	0.114166	Signal		PKRd
	0000901	785Ex-820Em	00007	441.235	630.673	1792	0.105713	Signal		S51A
	0000901	785Ex-820Em	00008	347.329	530.15	1792	0.10202	Signal		PKRd + S51A v2
		Replicate # 1, cyclophilin B quant-n
	Image Name	Channel	Name	Signal	Total	Area	Bkgnd.	Type		Sample
	0000915	685Ex-720Em	00004	5998.01	7203.22	1344	0.896729	Signal		GCE + ncAA
	0000915	685Ex-720Em	00005	6664.47	7902.16	1344	0.920898	Signal		eIF2Bgameps
	0000915	685Ex-720Em	00006	7741.73	8992.54	1344	0.930664	Signal		PKRd
	0000915	685Ex-720Em	00007	6088.62	7336.8	1344	0.928711	Signal		S51A
	0000915	685Ex-720Em	00008	7212.79	8451.13	1344	0.921387	Signal		PKRd + S51A v2
		Normalization						Ratios		Sample
				0.0660239				1		GCE + ncAA
				0.0358854				0.543522		eIF2Bgameps
				0.0257995				0.390759		PKRd
				0.0724689				1.09762		S51A
				0.0481547				0.729352		PKRd + S51A v2
		Replicate # 2, P-eIF2alpha quant-n
	Image Name	Channel	Name	Signal	Total	Area	Bkgnd.	Type		Sample
	0000942	785Ex-820Em	00004	320.791	438.865	1196	0.0987244	Signal		GCE + ncAA
	0000942	785Ex-820Em	00005	247.093	369.985	1196	0.102753	Signal		eIF2Bgameps
	0000942	785Ex-820Em	00006	185.876	295.847	1196	0.0919495	Signal		PKRd
	0000942	785Ex-820Em	00007	762.863	894.515	1196	0.110077	Signal		S51A
	0000942	785Ex-820Em	00008	279.178	395.317	1196	0.0971069	Signal		PKRd + S51A v2
		Replicate # 2, cyclophilin B quant-n
	Image Name	Channel	Name	Signal	Total	Area	Bkgnd.	Type		Sample
	0000949	685Ex-720Em	00004	3357.25	4247.9	1045	0.852295	Signal		GCE + ncAA
	0000949	685Ex-720Em	00005	4546.73	5490.19	1045	0.902832	Signal		eIF2Bgameps
	0000949	685Ex-720Em	00006	2986.98	3914.11	1045	0.887207	Signal		PKRd
	0000949	685Ex-720Em	00007	4925.33	5761.89	1045	0.800537	Signal		S51A
	0000949	685Ex-720Em	00008	3089.72	3857.14	1045	0.734375	Signal		PKRd + S51A v2
		Normalization						Ratios		Sample
				0.0955515				1		GCE + ncAA
				0.0543452				0.568753		eIF2Bgameps
				0.0622287				0.651258		PKRd
				0.154886				1.62097		S51A
				0.090357				0.945636		PKRd + S51A v2
		Replicate # 3, P-eIF2alpha quant-n
	Image Name	Channel	Name	Signal	Total	Area	Bkgnd.	Type		Sample
	0000944	785Ex-820Em	00004	933.153	1151.42	1377	0.158508	Signal		GCE + ncAA
	0000944	785Ex-820Em	00005	676.681	864.355	1377	0.136292	Signal		eIF2Bgameps
	0000944	785Ex-820Em	00006	480.248	619.932	1377	0.10144	Signal		PKRd
	0000944	785Ex-820Em	00007	1173.78	1318.84	1377	0.105347	Signal		S51A
	0000944	785Ex-820Em	00008	1093.18	1260.64	1377	0.121613	Signal		PKRd + S51A v2
		Replicate # 3, cyclophilin B quant-n
	Image Name	Channel	Name	Signal	Total	Area	Bkgnd.	Type		Sample
	0000951	685Ex-720Em	00004	6222.95	6889.18	770	0.865234	Signal		GCE + ncAA
	0000951	685Ex-720Em	00005	6433	7046.78	770	0.797119	Signal		eIF2Bgameps
	0000951	685Ex-720Em	00006	4897.23	5526.05	770	0.81665	Signal		PKRd
	0000951	685Ex-720Em	00007	5364.97	5928.94	770	0.732422	Signal		S51A
	0000951	685Ex-720Em	00008	5290.39	5908.87	770	0.803223	Signal		PKRd + S51A v2
		Normalization						Ratios		Sample
				0.149954				1		GCE + ncAA
				0.105189				0.701478		eIF2Bgameps
				0.0980654				0.653972		PKRd
				0.218785				1.45902		S51A
				0.206635				1.37799		PKRd + S51A v2
		Replicate # 4, P-eIF2alpha quant-n
	Image Name	Channel	Name	Signal	Total	Area	Bkgnd.	Type		Sample
	0001006	785Ex-820Em	00004	1204.56	1364.03	1311	0.121643	Signal		GCE + ncAA
	0001006	785Ex-820Em	00005	776.708	907.376	1311	0.0996704	Signal		eIF2Bgameps
	0001006	785Ex-820Em	00006	821.674	971.586	1311	0.114349	Signal		PKRd
	0001006	785Ex-820Em	00007	1273.69	1418.48	1311	0.110443	Signal		S51A
	0001006	785Ex-820Em	00008	914.718	1084.99	1311	0.129883	Signal		PKRd + S51A v2
		Replicate # 4, cyclophilin B quant-n
	Image Name	Channel	Name	Signal	Total	Area	Bkgnd.	Type		Sample
	0001022	685Ex-720Em	00004	11166.5	14733	1155	3.08789	Signal		GCE + ncAA
	0001022	685Ex-720Em	00005	8841.82	12455.7	1155	3.12891	Signal		eIF2Bgameps
	0001022	685Ex-720Em	00006	11679.3	15504.2	1155	3.31152	Signal		PKRd
	0001022	685Ex-720Em	00007	11260.3	15275.8	1155	3.47656	Signal		S51A
	0001022	685Ex-720Em	00008	12869.8	16919.1	1155	3.50586	Signal		PKRd + S51A v2
		Normalization						Ratios		Sample
				0.107872				1		GCE + ncAA
				0.0878448				0.814342		eIF2Bgameps
				0.0703528				0.652187		PKRd
				0.113113				1.04858		S51A
				0.0710748				0.65888		PKRd + S51A v2
		Replicate # 5, P-eIF2alpha quant-n
	Image Name	Channel	Name	Signal	Total	Area	Bkgnd.	Type		Sample
	0001008	785Ex-820Em	00004	559.347	739.353	1620	0.111115	Signal		GCE + ncAA
	0001008	785Ex-820Em	00005	392.149	591.584	1620	0.123108	Signal		eIF2Bgameps
	0001008	785Ex-820Em	00006	356.425	550.471	1620	0.119781	Signal		PKRd
	0001008	785Ex-820Em	00007	750.682	940.575	1620	0.117218	Signal		S51A
	0001008	785Ex-820Em	00008	447.409	641.257	1620	0.119659	Signal		PKRd + S51A v2
		Replicate # 5, cyclophilin B quant-n
	Image Name	Channel	Name	Signal	Total	Area	Bkgnd.	Type		Sample
	0001024	685Ex-720Em	00004	7927.45	13580.5	1403	4.0293	Signal		GCE + ncAA
	0001024	685Ex-720Em	00005	9458.68	15048.8	1403	3.98438	Signal		eIF2Bgameps
	0001024	685Ex-720Em	00006	8689.2	14514.9	1403	4.15234	Signal		PKRd
	0001024	685Ex-720Em	00007	8946.52	14846.2	1403	4.20508	Signal		S51A
	0001024	685Ex-720Em	00008	9927.62	15632.8	1403	4.06641	Signal		PKRd + S51A v2
		Normalization						Ratios		Sample
				0.0705583				1		GCE + ncAA
				0.0414591				0.587587		eIF2Bgameps
				0.0410193				0.581354		PKRd
				0.0839077				1.1892		S51A
				0.0450671				0.638721		PKRd + S51A v2
	Summary
		#1	#2	#3	#4	#5	average
	GCE + ncAA	1	1	1	1	1	1
	eIF2Bgameps	0.543522	0.568753	0.701478	0.814342	0.587587	0.643136
	PKRd	0.390759	0.651258	0.653972	0.652187	0.581354	0.585906
	S51A	1.09762	1.62097	1.45902	1.04858	1.1892	1.28308
	PKRd + S51A v2	0.729352	0.945636	1.37799	0.65888	0.638721	0.870117

## Sheet: Supplementary Fig. 16d
Supplementary Fig. 16d
		Replicate # 1, Puromycin quant-n
	Image Name	Channel	Name	Signal	Total	Area	Bkgnd.	Type		Sample
	0000902	785Ex-820Em	00001	67031.5	85022.7	24564	0.732422	Signal		GCE + ncAA
	0000902	785Ex-820Em	00002	63655.3	77388.6	24564	0.559082	Signal		eIF2Bgameps
	0000902	785Ex-820Em	00003	87076.8	103641	24564	0.674316	Signal		PKRd
	0000902	785Ex-820Em	00004	55281.1	69326.2	24564	0.571777	Signal		S51A
	0000902	785Ex-820Em	00005	96485.9	112666	24564	0.658691	Signal		PKRd + S51A v2
		Replicate # 1, Cyclophilin B quant-n
	Image Name	Channel	Name	Signal	Total	Area	Bkgnd.	Type		Sample
	0000916	685Ex-720Em	00001	17833.3	19120.1	1176	1.09424	Signal		GCE + ncAA
	0000916	685Ex-720Em	00002	16648.3	17870.2	1176	1.03906	Signal		eIF2Bgameps
	0000916	685Ex-720Em	00003	16464.8	17694.8	1176	1.0459	Signal		PKRd
	0000916	685Ex-720Em	00004	16463.2	17870	1176	1.19629	Signal		S51A
	0000916	685Ex-720Em	00005	18917.3	20300.6	1176	1.17627	Signal		PKRd + S51A v2
		Normalization						Ratios		Sample
				3.75879				1		GCE + ncAA
				3.82354				1.01723		eIF2Bgameps
				5.28866				1.40701		PKRd
				3.35786				0.893336		S51A
				5.1004				1.35693		PKRd + S51A v2
		Replicate # 2, Puromycin quant-n
	Image Name	Channel	Name	Signal	Total	Area	Bkgnd.	Type		Sample
	0000943	785Ex-820Em	00001	91631.7	95924	24164	0.177631	Signal		GCE + ncAA
	0000943	785Ex-820Em	00002	114474	118766	24164	0.177631	Signal		eIF2Bgameps
	0000943	785Ex-820Em	00003	72415.4	76707.6	24164	0.177631	Signal		PKRd
	0000943	785Ex-820Em	00004	131891	136184	24164	0.177631	Signal		S51A
	0000943	785Ex-820Em	00005	95763.4	100056	24164	0.177631	Signal		PKRd + S51A v2
		Replicate # 2, Cyclophilin B quant-n
	Image Name	Channel	Name	Signal	Total	Area	Bkgnd.	Type		Sample
	0000950	685Ex-720Em	00001	22570.4	24225.9	1020	1.62305	Signal		GCE + ncAA
	0000950	685Ex-720Em	00002	21957.2	23522.1	1020	1.53418	Signal		eIF2Bgameps
	0000950	685Ex-720Em	00003	17867.9	19195.2	1020	1.30127	Signal		PKRd
	0000950	685Ex-720Em	00004	25820.1	27520.4	1020	1.66699	Signal		S51A
	0000950	685Ex-720Em	00005	18761.8	20228.1	1020	1.4375	Signal		PKRd + S51A v2
		Normalization						Ratios		Sample
				4.05981				1		GCE + ncAA
				5.21349				1.28417		eIF2Bgameps
				4.05281				0.998275		PKRd
				5.10809				1.25821		S51A
				5.10416				1.25724		PKRd + S51A v2
		Replicate # 3, Puromycin quant-n
	Image Name	Channel	Name	Signal	Total	Area	Bkgnd.	Type		Sample
	0000945	785Ex-820Em	00001	178960	180230	24750	0.0513394	Signal		GCE + ncAA
	0000945	785Ex-820Em	00002	183463	184734	24750	0.0513394	Signal		eIF2Bgameps
	0000945	785Ex-820Em	00003	154049	155320	24750	0.0513394	Signal		PKRd
	0000945	785Ex-820Em	00004	165273	166532	24522	0.0513394	Signal		S51A
	0000945	785Ex-820Em	00005	183459	184685	23890	0.0513394	Signal		PKRd + S51A v2
		Replicate # 3, Cyclophilin B quant-n
	Image Name	Channel	Name	Signal	Total	Area	Bkgnd.	Type		Sample
	0000952	685Ex-720Em	00001	20418.8	22192.8	1180	1.50342	Signal		GCE + ncAA
	0000952	685Ex-720Em	00002	19173	20996	1180	1.54492	Signal		eIF2Bgameps
	0000952	685Ex-720Em	00003	18644.8	20210.2	1180	1.32666	Signal		PKRd
	0000952	685Ex-720Em	00004	20013.7	21549.2	1180	1.30127	Signal		S51A
	0000952	685Ex-720Em	00005	18054.7	19598.3	1180	1.30811	Signal		PKRd + S51A v2
		Normalization						Ratios		Sample
				8.76448				1		GCE + ncAA
				9.56883				1.09177		eIF2Bgameps
				8.26232				0.942705		PKRd
				8.258				0.942213		S51A
				10.1613				1.15937		PKRd + S51A v2
		Replicate # 4, Puromycin quant-n
	Image Name	Channel	Name	Signal	Total	Area	Bkgnd.	Type		Sample
	0001007	785Ex-820Em	00001	200182	210847	31735	0.33606	Signal		GCE + ncAA
	0001007	785Ex-820Em	00002	186792	197398	30160	0.351685	Signal		eIF2Bgameps
	0001007	785Ex-820Em	00003	231475	242281	33231	0.325195	Signal		PKRd
	0001007	785Ex-820Em	00004	188251	202671	33408	0.431641	Signal		S51A
	0001007	785Ex-820Em	00005	216718	228012	36099	0.312866	Signal		PKRd + S51A v2
		Replicate # 4, Cyclophilin B quant-n
	Image Name	Channel	Name	Signal	Total	Area	Bkgnd.	Type		Sample
	0001023	685Ex-720Em	00001	72217.9	79194.8	1495	4.6668	Signal		GCE + ncAA
	0001023	685Ex-720Em	00002	71889.4	78866.3	1495	4.6668	Signal		eIF2Bgameps
	0001023	685Ex-720Em	00003	73626.5	80603.4	1495	4.6668	Signal		PKRd
	0001023	685Ex-720Em	00004	72516.6	79493.5	1495	4.6668	Signal		S51A
	0001023	685Ex-720Em	00005	72540.8	79517.7	1495	4.6668	Signal		PKRd + S51A v2
		Normalization						Ratios		Sample
				2.77191				1		GCE + ncAA
				2.59832				0.937375		eIF2Bgameps
				3.1439				1.1342		PKRd
				2.59597				0.936527		S51A
				2.98753				1.07779		PKRd + S51A v2
		Replicate # 5, Puromycin quant-n
	Image Name	Channel	Name	Signal	Total	Area	Bkgnd.	Type		Sample
	0001009	785Ex-820Em	00001	166094	187606	29568	0.727539	Signal		GCE + ncAA
	0001009	785Ex-820Em	00002	215931	240627	31680	0.779541	Signal		eIF2Bgameps
	0001009	785Ex-820Em	00003	214280	236048	29120	0.747559	Signal		PKRd
	0001009	785Ex-820Em	00004	191192	205148	27648	0.504761	Signal		S51A
	0001009	785Ex-820Em	00005	200478	211929	25500	0.449097	Signal		PKRd + S51A v2
		Replicate # 5, Cyclophilin B quant-n
	Image Name	Channel	Name	Signal	Total	Area	Bkgnd.	Type		Sample
	0001025	685Ex-720Em	00001	51467.3	57465.6	1512	3.96715	Signal		GCE + ncAA
	0001025	685Ex-720Em	00002	59148.3	65146.6	1512	3.96715	Signal		eIF2Bgameps
	0001025	685Ex-720Em	00003	51123.6	57121.9	1512	3.96715	Signal		PKRd
	0001025	685Ex-720Em	00004	57437.8	63436.1	1512	3.96715	Signal		S51A
	0001025	685Ex-720Em	00005	53014.3	59012.6	1512	3.96715	Signal		PKRd + S51A v2
		Normalization						Ratios		Sample
				3.22718				1		GCE + ncAA
				3.65067				1.13123		eIF2Bgameps
				4.1914				1.29878		PKRd
				3.32869				1.03146		S51A
				3.78158				1.17179		PKRd + S51A v2
	Summary
		#1	#2	#3	#4	#5	average
	GCE + ncAA	1	1	1	1	1	1
	eIF2Bgameps	1.01723	1.28417	1.09177	0.937375	1.13123	1.09235
	PKRd	1.40701	0.998275	0.942705	1.1342	1.29878	1.15619
	S51A	0.893336	1.25821	0.942213	0.936527	1.03146	1.01235
	PKRd + S51A v2	1.35693	1.25724	1.15937	1.07779	1.17179	1.20462

## Sheet: Supplementary Fig. 18
Supplementary Fig. 18. Remark: This sheet also includes data for Fig. 2b
	HEK293T/Single Cells/Live/Q2: GFP+ , iRFP+ | Median (GFP)	HEK293T/Single Cells/Live/Q1: GFP- , iRFP+ or Q2: GFP+ , iRFP+ | Median (iRFP)		relative efficiency (GFP)		relative efficiency (iRFP)			Transfection map:
23-0329 iRFP405V_GFP235V_2xTAG_A1_001.fcs	696	6670		100		100			1		2		3		4		5		6
23-0329 iRFP405V_GFP235V_2xTAG_A2_002.fcs	272	6702		100		100			iRFP-GFP(39TAG, 149TAG)	300 ng	iRFP-GFP(39TAG, 149TAG)	300 ng	iRFP-GFP(39TAG, 149TAG)	300 ng	iRFP-GFP(39TAG, 149TAG)	300 ng	iRFP-GFP(39TAG, 149TAG)	300 ng	iRFP-GFP(39TAG, 149TAG)	300 ng
23-0329 iRFP405V_GFP235V_2xTAG_A3_003.fcs	853	7281		122.557		109.16
23-0329 iRFP405V_GFP235V_2xTAG_A4_004.fcs	306	7353		112.5		109.714			MmPylRS(AF)	300 ng	MmPylRS(AF)	300 ng	MmPylRS(AF)	300 ng	MmPylRS(AF)	300 ng	MmPylRS(AF)	300 ng	MmPylRS(AF)	300 ng
23-0329 iRFP405V_GFP235V_2xTAG_A5_005.fcs	1837	7912		263.937		118.621
23-0329 iRFP405V_GFP235V_2xTAG_A6_006.fcs	666	8167		244.853		121.859		A	tRNA(Pyl)	300 ng	tRNA(Pyl)	50 ng	tRNA(Pyl)	300 ng	tRNA(Pyl)	50 ng	tRNA(Pyl)	300 ng	tRNA(Pyl)	50 ng
23-0329 iRFP405V_GFP235V_2xTAG_B1_007.fcs	219	6322
23-0329 iRFP405V_GFP235V_2xTAG_B2_008.fcs	101	6125							Mock	300 ng	Mock	550 ng	eIF2B gam + eps	300 ng	eIF2B gam + eps	300 ng	PKRdelta	300 ng	PKRdelta	300 ng
23-0329 iRFP405V_GFP235V_2xTAG_B3_009.fcs	172	7020
23-0329 iRFP405V_GFP235V_2xTAG_B4_010.fcs	n/a	6589							+ SCO-K	250 uM	+ SCO-K	250 uM	+ SCO-K	250 uM	Mock	250 ng	+ SCO-K	250 uM	Mock	250 ng
23-0329 iRFP405V_GFP235V_2xTAG_B5_011.fcs	163	6337
23-0329 iRFP405V_GFP235V_2xTAG_B6_012.fcs	n/a	6670													+ SCO-K	250 uM			+ SCO-K	250 uM
23-0329 iRFP405V_GFP235V_2xTAG_C1_013.fcs	1073	7193		154.167		107.841			iRFP-GFP(39TAG, 149TAG)	300 ng	iRFP-GFP(39TAG, 149TAG)	300 ng	iRFP-GFP(39TAG, 149TAG)	300 ng	iRFP-GFP(39TAG, 149TAG)	300 ng	iRFP-GFP(39TAG, 149TAG)	300 ng	iRFP-GFP(39TAG, 149TAG)	300 ng
23-0329 iRFP405V_GFP235V_2xTAG_C2_014.fcs	340	7317		125		109.176
23-0329 iRFP405V_GFP235V_2xTAG_C3_015.fcs	2154	7950		309.483		119.19			MmPylRS(AF)	300 ng	MmPylRS(AF)	300 ng	MmPylRS(AF)	300 ng	MmPylRS(AF)	300 ng	MmPylRS(AF)	300 ng	MmPylRS(AF)	300 ng
23-0329 iRFP405V_GFP235V_2xTAG_C4_016.fcs	745	8247		273.897		123.053
23-0329 iRFP405V_GFP235V_2xTAG_C5_017.fcs	n/a	6557						B	tRNA(Pyl)	300 ng	tRNA(Pyl)	50 ng	tRNA(Pyl)	300 ng	tRNA(Pyl)	50 ng	tRNA(Pyl)	300 ng	tRNA(Pyl)	50 ng
23-0329 iRFP405V_GFP235V_2xTAG_C6_018.fcs	n/a	1317
23-0329 iRFP405V_GFP235V_2xTAG_D1_019.fcs	110	6493							Mock	300 ng	Mock	550 ng	eIF2B gam + eps	300 ng	eIF2B gam + eps	300 ng	PKRdelta	300 ng	PKRdelta	300 ng
23-0329 iRFP405V_GFP235V_2xTAG_D2_020.fcs	n/a	6415
23-0329 iRFP405V_GFP235V_2xTAG_D3_021.fcs	369	6573													Mock	250 ng			Mock	250 ng
23-0329 iRFP405V_GFP235V_2xTAG_D4_022.fcs	201	6322
23-0329 iRFP405V_GFP235V_2xTAG_D5_023.fcs	n/a	n/a
23-0401 iRFP405V_GFP235V_2xTAG_A1_001.fcs	680	5792		100		100			iRFP-GFP(39TAG, 149TAG)	300 ng	iRFP-GFP(39TAG, 149TAG)	300 ng	iRFP-GFP(39TAG, 149TAG)	300 ng	iRFP-GFP(39TAG, 149TAG)	300 ng	iRFP-GFP(39TAG, 149TAG)	300 ng	Mock	1200 ng
23-0401 iRFP405V_GFP235V_2xTAG_A2_002.fcs	277	5963		100		100
23-0401 iRFP405V_GFP235V_2xTAG_A3_003.fcs	804	6337		118.235		109.41			MmPylRS(AF)	300 ng	MmPylRS(AF)	300 ng	MmPylRS(AF)	300 ng	MmPylRS(AF)	300 ng	Mock	900 ng
23-0401 iRFP405V_GFP235V_2xTAG_A4_004.fcs	312	6525		112.635		109.425
23-0401 iRFP405V_GFP235V_2xTAG_A5_005.fcs	1770	6901		260.294		119.147		C	tRNA(Pyl)	300 ng	tRNA(Pyl)	50 ng	tRNA(Pyl)	300 ng	tRNA(Pyl)	50 ng
23-0401 iRFP405V_GFP235V_2xTAG_A6_006.fcs	652	7193		235.379		120.627
23-0401 iRFP405V_GFP235V_2xTAG_B1_007.fcs	9412	5504							eIF2alp S51A	300 ng	eIF2alp S51A	300 ng	PKRd-P2A-S51A	300 ng	PKRd-P2A-S51A	300 ng
23-0401 iRFP405V_GFP235V_2xTAG_B2_008.fcs	108	5346
23-0401 iRFP405V_GFP235V_2xTAG_B3_009.fcs	159	6170							+ SCO-K	250 uM	Mock	250 ng	+ SCO-K	250 uM	Mock	250 ng
23-0401 iRFP405V_GFP235V_2xTAG_B4_010.fcs	n/a	6185
23-0401 iRFP405V_GFP235V_2xTAG_B5_011.fcs	107	5906									+ SCO-K	250 uM			+ SCO-K	250 uM
23-0401 iRFP405V_GFP235V_2xTAG_B6_012.fcs	110	5891							iRFP-GFP(39TAG, 149TAG)	300 ng	iRFP-GFP(39TAG, 149TAG)	300 ng	iRFP-GFP(39TAG, 149TAG)	300 ng	iRFP-GFP(39TAG, 149TAG)	300 ng	Nontransf
23-0401 iRFP405V_GFP235V_2xTAG_C1_013.fcs	1046	6573		153.824		113.484
23-0401 iRFP405V_GFP235V_2xTAG_C2_014.fcs	354	6686		127.798		112.125			MmPylRS(AF)	300 ng	MmPylRS(AF)	300 ng	MmPylRS(AF)	300 ng	MmPylRS(AF)	300 ng
23-0401 iRFP405V_GFP235V_2xTAG_C3_015.fcs	2070	7158		304.412		123.584
23-0401 iRFP405V_GFP235V_2xTAG_C4_016.fcs	796	7740		287.365		129.8		D	tRNA(Pyl)	300 ng	tRNA(Pyl)	50 ng	tRNA(Pyl)	300 ng	tRNA(Pyl)	50 ng
23-0401 iRFP405V_GFP235V_2xTAG_C5_017.fcs	478	5792
23-0401 iRFP405V_GFP235V_2xTAG_C6_018.fcs	n/a	n/a							eIF2alp S51A	300 ng	eIF2alp S51A	300 ng	PKRd-P2A-S51A	300 ng	PKRd-P2A-S51A	300 ng
23-0401 iRFP405V_GFP235V_2xTAG_D1_019.fcs	168	6022
23-0401 iRFP405V_GFP235V_2xTAG_D2_020.fcs	169	6051									Mock	250 ng			Mock	250 ng
23-0401 iRFP405V_GFP235V_2xTAG_D3_021.fcs	125	6022
23-0401 iRFP405V_GFP235V_2xTAG_D4_022.fcs	102	6066
23-0401 iRFP405V_GFP235V_2xTAG_D5_023.fcs	n/a	n/a
23-0402 iRFP405V_GFP235V_2xTAG_A1_001.fcs	789	6095		100		100
23-0402 iRFP405V_GFP235V_2xTAG_A2_002.fcs	304	6170		100		100
23-0402 iRFP405V_GFP235V_2xTAG_A3_003.fcs	963	6702		122.053		109.959
23-0402 iRFP405V_GFP235V_2xTAG_A4_004.fcs	333	7003		109.539		113.501
23-0402 iRFP405V_GFP235V_2xTAG_A5_005.fcs	2290	7553		290.241		123.921
23-0402 iRFP405V_GFP235V_2xTAG_A6_006.fcs	774	7892		254.605		127.909
23-0402 iRFP405V_GFP235V_2xTAG_B1_007.fcs	116	5906
23-0402 iRFP405V_GFP235V_2xTAG_B2_008.fcs	101	5722
23-0402 iRFP405V_GFP235V_2xTAG_B3_009.fcs	121	6509
23-0402 iRFP405V_GFP235V_2xTAG_B4_010.fcs	129	6368
23-0402 iRFP405V_GFP235V_2xTAG_B5_011.fcs	111	6140
23-0402 iRFP405V_GFP235V_2xTAG_B6_012.fcs	102	6291
23-0402 iRFP405V_GFP235V_2xTAG_C1_013.fcs	1281	6918		162.357		113.503
23-0402 iRFP405V_GFP235V_2xTAG_C2_014.fcs	379	7003		124.671		113.501
23-0402 iRFP405V_GFP235V_2xTAG_C3_015.fcs	2882	7740		365.272		126.989
23-0402 iRFP405V_GFP235V_2xTAG_C4_016.fcs	842	8207		276.974		133.015
23-0402 iRFP405V_GFP235V_2xTAG_C5_017.fcs	109	6261
23-0402 iRFP405V_GFP235V_2xTAG_C6_018.fcs	n/a	n/a
23-0402 iRFP405V_GFP235V_2xTAG_D1_019.fcs	131	6230
23-0402 iRFP405V_GFP235V_2xTAG_D2_020.fcs	109	6185
23-0402 iRFP405V_GFP235V_2xTAG_D3_021.fcs	115	6337
23-0402 iRFP405V_GFP235V_2xTAG_D4_022.fcs	108	6322
23-0402 iRFP405V_GFP235V_2xTAG_D5_023.fcs	n/a	n/a
2xTAG reporter
relative efficiency (GFP) : (GFP (sample) / GFP (control))*100%												relative efficiency (iRFP) : (iRFP (sample) / iRFP (control))*100%
eIF2B gam + eps					Mean		SD	SEM				PKRdelta					Mean		SD	SEM
	29.03	01.04	02.04										29.03	01.04	02.04
300 ng tRNA	122.557	118.235	122.053		120.949		2.36334	1.36447				300 ng tRNA	109.16	109.41	109.959		109.51		0.408586	0.235897
50 ng tRNA	112.5	112.635	109.539		111.558		1.74965	1.01016				50 ng tRNA	109.714	109.425	113.501		110.88		2.27453	1.3132
PKRdelta												PKRdelta
	29.03	01.04	02.04										29.03	01.04	02.04
300 ng tRNA	263.937	260.294	290.241		271.491		16.34	9.43391				300 ng tRNA	118.621	119.147	123.921		120.563		2.9202	1.68598
50 ng tRNA	244.853	235.379	254.605		244.946		9.61344	5.55032				50 ng tRNA	121.859	120.627	127.909		123.465		3.89764	2.2503
eIF2alp S51A							SD	SEM				eIF2alp S51A					Mean		SD	SEM
	29.03	01.04	02.04										29.03	01.04	02.04
300 ng tRNA	154.167	153.824	162.357		156.783		4.83103	2.7892				300 ng tRNA	107.841	113.484	113.503		111.609		3.26344	1.88415
50 ng tRNA	125	127.798	124.671		125.823		1.71818	0.991991				50 ng tRNA	109.176	112.125	113.501		111.601		2.20935	1.27557
PKRd-P2A-S51A												PKRd-P2A-S51A
	29.03	01.04	02.04										29.03	01.04	02.04
300 ng tRNA	309.483	304.412	365.272		326.389		33.7694	19.4968				300 ng tRNA	119.19	123.584	126.989		123.255		3.9099	2.25738
50 ng tRNA	273.897	287.365	276.974		279.412		7.05706	4.07439				50 ng tRNA	123.053	129.8	133.015		128.623		5.08425	2.9354
	HEK293T/Single Cells/Live/Q2: GFP+ , iRFP+ | Median (GFP)	HEK293T/Single Cells/Live/Q1: GFP- , iRFP+ or Q2: GFP+ , iRFP+ | Median (iRFP)		relative efficiency (GFP)		relative efficiency (iRFP)			Transfection map:
23-0329 iRFP405V_GFP235V_3xTAG_A1_001.fcs	259	6337		100		100			1		2		3		4		5		6
23-0329 iRFP405V_GFP235V_3xTAG_A2_002.fcs	175	6768		100		100			iRFP-GFP(39TAG, 149TAG, 182TAG)	300 ng	iRFP-GFP(39TAG, 149TAG, 182TAG)	300 ng	iRFP-GFP(39TAG, 149TAG, 182TAG)	300 ng	iRFP-GFP(39TAG, 149TAG, 182TAG)	300 ng	iRFP-GFP(39TAG, 149TAG, 182TAG)	300 ng	iRFP-GFP(39TAG, 149TAG, 182TAG)	300 ng
23-0329 iRFP405V_GFP235V_3xTAG_A3_003.fcs	282	6851		108.88		108.111
23-0329 iRFP405V_GFP235V_3xTAG_A4_004.fcs	173	7106		98.8571		104.994			MmPylRS(AF)	300 ng	MmPylRS(AF)	300 ng	MmPylRS(AF)	300 ng	MmPylRS(AF)	300 ng	MmPylRS(AF)	300 ng	MmPylRS(AF)	300 ng
23-0329 iRFP405V_GFP235V_3xTAG_A5_005.fcs	548	7608		211.583		120.057
23-0329 iRFP405V_GFP235V_3xTAG_A6_006.fcs	304	7950		173.714		117.465		A	tRNA(Pyl)	300 ng	tRNA(Pyl)	50 ng	tRNA(Pyl)	300 ng	tRNA(Pyl)	50 ng	tRNA(Pyl)	300 ng	tRNA(Pyl)	50 ng
23-0329 iRFP405V_GFP235V_3xTAG_B1_007.fcs	174	6110
23-0329 iRFP405V_GFP235V_3xTAG_B2_008.fcs	180	6007							Mock	300 ng	Mock	550 ng	eIF2B gam + eps	300 ng	eIF2B gam + eps	300 ng	PKRdelta	300 ng	PKRdelta	300 ng
23-0329 iRFP405V_GFP235V_3xTAG_B3_009.fcs	809	6851
23-0329 iRFP405V_GFP235V_3xTAG_B4_010.fcs	132	6653							+ SCO-K	250 uM	+ SCO-K	250 uM	+ SCO-K	250 uM	Mock	250 ng	+ SCO-K	250 uM	Mock	250 ng
23-0329 iRFP405V_GFP235V_3xTAG_B5_011.fcs	99.6	6399
23-0329 iRFP405V_GFP235V_3xTAG_B6_012.fcs	141	6541													+ SCO-K	250 uM			+ SCO-K	250 uM
23-0329 iRFP405V_GFP235V_3xTAG_C1_013.fcs	341	6851		131.66		108.111			iRFP-GFP(39TAG, 149TAG, 182TAG)	300 ng	iRFP-GFP(39TAG, 149TAG, 182TAG)	300 ng	iRFP-GFP(39TAG, 149TAG, 182TAG)	300 ng	iRFP-GFP(39TAG, 149TAG, 182TAG)	300 ng	iRFP-GFP(39TAG, 149TAG, 182TAG)	300 ng	iRFP-GFP(39TAG, 149TAG, 182TAG)	300 ng
23-0329 iRFP405V_GFP235V_3xTAG_C2_014.fcs	190	7281		108.571		107.58
23-0329 iRFP405V_GFP235V_3xTAG_C3_015.fcs	584	7740		225.483		122.14			MmPylRS(AF)	300 ng	MmPylRS(AF)	300 ng	MmPylRS(AF)	300 ng	MmPylRS(AF)	300 ng	MmPylRS(AF)	300 ng	MmPylRS(AF)	300 ng
23-0329 iRFP405V_GFP235V_3xTAG_C4_016.fcs	333	8227		190.286		121.557
23-0329 iRFP405V_GFP235V_3xTAG_C5_017.fcs	220	6605						B	tRNA(Pyl)	300 ng	tRNA(Pyl)	50 ng	tRNA(Pyl)	300 ng	tRNA(Pyl)	50 ng	tRNA(Pyl)	300 ng	tRNA(Pyl)	50 ng
23-0329 iRFP405V_GFP235V_3xTAG_C6_018.fcs	n/a	n/a
23-0329 iRFP405V_GFP235V_3xTAG_D1_019.fcs	150	6430							Mock	300 ng	Mock	550 ng	eIF2B gam + eps	300 ng	eIF2B gam + eps	300 ng	PKRdelta	300 ng	PKRdelta	300 ng
23-0329 iRFP405V_GFP235V_3xTAG_D2_020.fcs	125	6230
23-0329 iRFP405V_GFP235V_3xTAG_D3_021.fcs	n/a	6200													Mock	250 ng			Mock	250 ng
23-0329 iRFP405V_GFP235V_3xTAG_D4_022.fcs	129	6525
23-0329 iRFP405V_GFP235V_3xTAG_D5_023.fcs	n/a	n/a
23-0401 iRFP405V_GFP235V_3xTAG_A1_001.fcs	243	6095		100		100			iRFP-GFP(39TAG, 149TAG, 182TAG)	300 ng	iRFP-GFP(39TAG, 149TAG, 182TAG)	300 ng	iRFP-GFP(39TAG, 149TAG, 182TAG)	300 ng	iRFP-GFP(39TAG, 149TAG, 182TAG)	300 ng	iRFP-GFP(39TAG, 149TAG, 182TAG)	300 ng	Mock	1200 ng
23-0401 iRFP405V_GFP235V_3xTAG_A2_002.fcs	172	6368		100		100
23-0401 iRFP405V_GFP235V_3xTAG_A3_003.fcs	266	6751		109.465		110.763			MmPylRS(AF)	300 ng	MmPylRS(AF)	300 ng	MmPylRS(AF)	300 ng	MmPylRS(AF)	300 ng	Mock	900 ng
23-0401 iRFP405V_GFP235V_3xTAG_A4_004.fcs	172	6986		100		109.705
23-0401 iRFP405V_GFP235V_3xTAG_A5_005.fcs	549	7353		225.926		120.64		C	tRNA(Pyl)	300 ng	tRNA(Pyl)	50 ng	tRNA(Pyl)	300 ng	tRNA(Pyl)	50 ng
23-0401 iRFP405V_GFP235V_3xTAG_A6_006.fcs	293	7590		170.349		119.19
23-0401 iRFP405V_GFP235V_3xTAG_B1_007.fcs	n/a	5935							eIF2alp S51A	300 ng	eIF2alp S51A	300 ng	PKRd-P2A-S51A	300 ng	PKRd-P2A-S51A	300 ng
23-0401 iRFP405V_GFP235V_3xTAG_B2_008.fcs	127	5863
23-0401 iRFP405V_GFP235V_3xTAG_B3_009.fcs	132	6686							+ SCO-K	250 uM	Mock	250 ng	+ SCO-K	250 uM	Mock	250 ng
23-0401 iRFP405V_GFP235V_3xTAG_B4_010.fcs	130	6541
23-0401 iRFP405V_GFP235V_3xTAG_B5_011.fcs	130	6007									+ SCO-K	250 uM			+ SCO-K	250 uM
23-0401 iRFP405V_GFP235V_3xTAG_B6_012.fcs	114	5920							iRFP-GFP(39TAG, 149TAG, 182TAG)	300 ng	iRFP-GFP(39TAG, 149TAG, 182TAG)	300 ng	iRFP-GFP(39TAG, 149TAG, 182TAG)	300 ng	iRFP-GFP(39TAG, 149TAG, 182TAG)	300 ng	Nontransf
23-0401 iRFP405V_GFP235V_3xTAG_C1_013.fcs	336	6818		138.272		111.862
23-0401 iRFP405V_GFP235V_3xTAG_C2_014.fcs	180	7054		104.651		110.773			MmPylRS(AF)	300 ng	MmPylRS(AF)	300 ng	MmPylRS(AF)	300 ng	MmPylRS(AF)	300 ng
23-0401 iRFP405V_GFP235V_3xTAG_C3_015.fcs	586	7646		241.152		125.447
23-0401 iRFP405V_GFP235V_3xTAG_C4_016.fcs	330	7931		191.86		124.545		D	tRNA(Pyl)	300 ng	tRNA(Pyl)	50 ng	tRNA(Pyl)	300 ng	tRNA(Pyl)	50 ng
23-0401 iRFP405V_GFP235V_3xTAG_C5_017.fcs	103	6353
23-0401 iRFP405V_GFP235V_3xTAG_C6_018.fcs	n/a	n/a							eIF2alp S51A	300 ng	eIF2alp S51A	300 ng	PKRd-P2A-S51A	300 ng	PKRd-P2A-S51A	300 ng
23-0401 iRFP405V_GFP235V_3xTAG_D1_019.fcs	103	6185
23-0401 iRFP405V_GFP235V_3xTAG_D2_020.fcs	114	6095									Mock	250 ng			Mock	250 ng
23-0401 iRFP405V_GFP235V_3xTAG_D3_021.fcs	127	6215
23-0401 iRFP405V_GFP235V_3xTAG_D4_022.fcs	105	6230
23-0401 iRFP405V_GFP235V_3xTAG_D5_023.fcs	n/a	13942
23-0402 iRFP405V_GFP235V_3xTAG_A1_001.fcs	274	6215		100		100
23-0402 iRFP405V_GFP235V_3xTAG_A2_002.fcs	176	6525		100		100
23-0402 iRFP405V_GFP235V_3xTAG_A3_003.fcs	296	6801		108.029		109.429
23-0402 iRFP405V_GFP235V_3xTAG_A4_004.fcs	189	7211		107.386		110.513
23-0402 iRFP405V_GFP235V_3xTAG_A5_005.fcs	747	7778		272.628		125.149
23-0402 iRFP405V_GFP235V_3xTAG_A6_006.fcs	390	8167		221.591		125.165
23-0402 iRFP405V_GFP235V_3xTAG_B1_007.fcs	333	6322
23-0402 iRFP405V_GFP235V_3xTAG_B2_008.fcs	115	5963
23-0402 iRFP405V_GFP235V_3xTAG_B3_009.fcs	403	6834
23-0402 iRFP405V_GFP235V_3xTAG_B4_010.fcs	374	6735
23-0402 iRFP405V_GFP235V_3xTAG_B5_011.fcs	184	6462
23-0402 iRFP405V_GFP235V_3xTAG_B6_012.fcs	101	6525
23-0402 iRFP405V_GFP235V_3xTAG_C1_013.fcs	392	6969		143.066		112.132
23-0402 iRFP405V_GFP235V_3xTAG_C2_014.fcs	204	7193		115.909		110.238
23-0402 iRFP405V_GFP235V_3xTAG_C3_015.fcs	823	7912		300.365		127.305
23-0402 iRFP405V_GFP235V_3xTAG_C4_016.fcs	431	8535		244.886		130.805
23-0402 iRFP405V_GFP235V_3xTAG_C5_017.fcs	n/a	6525
23-0402 iRFP405V_GFP235V_3xTAG_C6_018.fcs	152	1054
23-0402 iRFP405V_GFP235V_3xTAG_D1_019.fcs	118	6353
23-0402 iRFP405V_GFP235V_3xTAG_D2_020.fcs	103	6446
23-0402 iRFP405V_GFP235V_3xTAG_D3_021.fcs	114	6430
23-0402 iRFP405V_GFP235V_3xTAG_D4_022.fcs	104	6541
23-0402 iRFP405V_GFP235V_3xTAG_D5_023.fcs	n/a	n/a
3xTAG reporter
relative efficiency (GFP) : (GFP (sample) / GFP (control))*100%												relative efficiency (iRFP) : (iRFP (sample) / iRFP (control))*100%
eIF2B gam + eps					Mean		SD	SEM				eIF2B gam + eps					Mean		SD	SEM
	29.03	01.04	02.04										29.03	01.04	02.04
300 ng tRNA	108.88	109.465	108.029		108.792		0.722019	0.416858				300 ng tRNA	108.111	110.763	109.429		109.434		1.32592	0.765521
50 ng tRNA	98.8571	100	107.386		102.081		4.62983	2.67304				50 ng tRNA	104.994	109.705	110.513		108.404		2.9807	1.72091
PKRdelta												PKRdelta
	29.03	01.04	02.04										29.03	01.04	02.04
300 ng tRNA	211.583	225.926	272.628		236.712		31.9198	18.4289				300 ng tRNA	120.057	120.64	125.149		121.949		2.78686	1.60899
50 ng tRNA	173.714	170.349	221.591		188.551		28.6625	16.5483				50 ng tRNA	117.465	119.19	125.165		120.606		4.04085	2.33298
eIF2alp S51A					Mean		SD	SEM				eIF2alp S51A					Mean		SD	SEM
	29.03	01.04	02.04										29.03	01.04	02.04
300 ng tRNA	131.66	138.272	143.066		137.666		5.72681	3.30638				300 ng tRNA	108.111	111.862	112.132		110.702		2.24761	1.29766
50 ng tRNA	108.571	104.651	115.909		109.711		5.71476	3.29942				50 ng tRNA	107.58	110.773	110.238		109.53		1.70998	0.987256
PKRd-P2A-S51A												PKRd-P2A-S51A
	29.03	01.04	02.04										29.03	01.04	02.04
300 ng tRNA	225.483	241.152	300.365		255.667		39.4948	22.8023				300 ng tRNA	122.14	125.447	127.305		124.964		2.61622	1.51048
50 ng tRNA	190.286	191.86	244.886		209.011		31.0791	17.9435				50 ng tRNA	121.557	124.545	130.805		125.636		4.71917	2.72461

## Sheet: Supplementary Fig. 24
Supplementary Fig. 24
	HEK293T/Single Cells/Live/Q1: GFP- , mCherry+ | Median (GFP)	HEK293T/Single Cells/Live/Q1: GFP- , mCherry+ | Median (mCherry)		relative efficiency (GFP)	relative efficiency (mCherry)			Transfection map:
23-0405 GFP270V_ mCherry287V_A1_001.fcs	139	125						1		2		3		4		5		6
23-0405 GFP270V_ mCherry287V_A2_002.fcs	148	123						GFP(TAG), mCherry(TAG)-MS2	300 ng	GFP(TAG), mCherry(TAG)-MS2	300 ng	GFP(TAG), mCherry(TAG)-MS2	300 ng	GFP(TAG), mCherry(TAG)-MS2	300 ng	GFP(TAG), mCherry(TAG)-MS2	300 ng	GFP(TAG), mCherry(TAG)-MS2	300 ng
23-0405 GFP270V_ mCherry287V_A3_003.fcs	157	123						MmPylRS(AF)	300 ng	MmPylRS(AF)	300 ng	MmPylRS(AF)	300 ng	MmPylRS(AF)	300 ng	MmPylRS(AF)	300 ng	MmPylRS(AF)	300 ng
23-0405 GFP270V_ mCherry287V_A4_004.fcs	148	124					A	tRNA(Pyl)	300 ng	tRNA(Pyl)	50 ng	tRNA(Pyl)	10 ng	tRNA(Pyl)	300 ng	tRNA(Pyl)	50 ng	tRNA(Pyl)	10 ng
23-0405 GFP270V_ mCherry287V_A5_005.fcs	163	118						Mock	300 ng	Mock	550 ng	Mock	590 ng	eIF2B gam + eps	300 ng	eIF2B gam + eps	300 ng	eIF2B gam + eps	300 ng
23-0405 GFP270V_ mCherry287V_A6_006.fcs	169	119														Mock	250 ng	Mock	290 ng
23-0405 GFP270V_ mCherry287V_B1_007.fcs	1255	1299		100	100			GFP(TAG), mCherry(TAG)-MS2	300 ng	GFP(TAG), mCherry(TAG)-MS2	300 ng	GFP(TAG), mCherry(TAG)-MS2	300 ng	GFP(TAG), mCherry(TAG)-MS2	300 ng	GFP(TAG), mCherry(TAG)-MS2	300 ng	GFP(TAG), mCherry(TAG)-MS2	300 ng
23-0405 GFP270V_ mCherry287V_B2_008.fcs	477	548		100	100			MmPylRS(AF)	300 ng	MmPylRS(AF)	300 ng	MmPylRS(AF)	300 ng	MmPylRS(AF)	300 ng	MmPylRS(AF)	300 ng	MmPylRS(AF)	300 ng
23-0405 GFP270V_ mCherry287V_B3_009.fcs	235	290		100	100		B	tRNA(Pyl)	300 ng	tRNA(Pyl)	50 ng	tRNA(Pyl)	10 ng	tRNA(Pyl)	300 ng	tRNA(Pyl)	50 ng	tRNA(Pyl)	10 ng
23-0405 GFP270V_ mCherry287V_B4_010.fcs	1920	1733		152.988	133.41			Mock	300 ng	Mock	550 ng	Mock	590 ng	eIF2B gam + eps	300 ng	eIF2B gam + eps	300 ng	eIF2B gam + eps	300 ng
23-0405 GFP270V_ mCherry287V_B5_011.fcs	642	627		134.591	114.416			+ SCO-K	250 uM	+ SCO-K	250 uM	+ SCO-K	250 uM	+ SCO-K	250 uM	Mock	250 ng	Mock	290 ng
23-0405 GFP270V_ mCherry287V_B6_012.fcs	290	308		123.404	106.207											+ SCO-K	250 uM	+ SCO-K	250 uM
23-0405 GFP270V_ mCherry287V_C1_013.fcs	133	134						GFP(TAG), mCherry(TAG)-MS2	300 ng	GFP(TAG), mCherry(TAG)-MS2	300 ng	GFP(TAG), mCherry(TAG)-MS2	300 ng	GFP(TAG), mCherry(TAG)-MS2	300 ng	GFP(TAG), mCherry(TAG)-MS2	300 ng	GFP(TAG), mCherry(TAG)-MS2	300 ng
23-0405 GFP270V_ mCherry287V_C2_014.fcs	135	126						MmPylRS(AF)	300 ng	MmPylRS(AF)	300 ng	MmPylRS(AF)	300 ng	MmPylRS(AF)	300 ng	MmPylRS(AF)	300 ng	MmPylRS(AF)	300 ng
23-0405 GFP270V_ mCherry287V_C3_015.fcs	141	118					C	tRNA(Pyl)	300 ng	tRNA(Pyl)	50 ng	tRNA(Pyl)	10 ng	tRNA(Pyl)	300 ng	tRNA(Pyl)	50 ng	tRNA(Pyl)	10 ng
23-0405 GFP270V_ mCherry287V_C4_016.fcs	142	126						PKRdelta	300 ng	PKRdelta	300 ng	PKRdelta	300 ng	eIF2alp S51A	300 ng	eIF2alp S51A	300 ng	eIF2alp S51A	300 ng
23-0405 GFP270V_ mCherry287V_C5_017.fcs	125	121								Mock	250 ng	Mock	290 ng			Mock	250 ng	Mock	290 ng
23-0405 GFP270V_ mCherry287V_C6_018.fcs	134	123						GFP(TAG), mCherry(TAG)-MS2	300 ng	GFP(TAG), mCherry(TAG)-MS2	300 ng	GFP(TAG), mCherry(TAG)-MS2	300 ng	GFP(TAG), mCherry(TAG)-MS2	300 ng	GFP(TAG), mCherry(TAG)-MS2	300 ng	GFP(TAG), mCherry(TAG)-MS2	300 ng
23-0405 GFP270V_ mCherry287V_D1_019.fcs	4259	3991		339.363	307.236			MmPylRS(AF)	300 ng	MmPylRS(AF)	300 ng	MmPylRS(AF)	300 ng	MmPylRS(AF)	300 ng	MmPylRS(AF)	300 ng	MmPylRS(AF)	300 ng
23-0405 GFP270V_ mCherry287V_D2_020.fcs	1379	1474		289.099	268.978		D	tRNA(Pyl)	300 ng	tRNA(Pyl)	50 ng	tRNA(Pyl)	10 ng	tRNA(Pyl)	300 ng	tRNA(Pyl)	50 ng	tRNA(Pyl)	10 ng
23-0405 GFP270V_ mCherry287V_D3_021.fcs	430	522		182.979	180			PKRdelta	300 ng	PKRdelta	300 ng	PKRdelta	300 ng	eIF2alp S51A	300 ng	eIF2alp S51A	300 ng	eIF2alp S51A	300 ng
23-0405 GFP270V_ mCherry287V_D4_022.fcs	2109	2031		168.048	156.351			+ SCO-K	250 uM	Mock	250 ng	Mock	290 ng	+ SCO-K	250 uM	Mock	250 ng	Mock	290 ng
23-0405 GFP270V_ mCherry287V_D5_023.fcs	659	724		138.155	132.117					+ SCO-K	250 uM	+ SCO-K	250 uM			+ SCO-K	250 uM	+ SCO-K	250 uM
23-0405 GFP270V_ mCherry287V_D6_024.fcs	277	321		117.872	110.69
23-0405 GFP270V_ mCherry287V_E1_025.fcs	135	134						GFP(TAG), mCherry(TAG)-MS2	300 ng	GFP(TAG), mCherry(TAG)-MS2	300 ng	GFP(TAG), mCherry(TAG)-MS2	300 ng	GFP(TAG), mCherry(TAG)-MS2	300 ng	Mock	1200 ng	Nontransfected
23-0405 GFP270V_ mCherry287V_E2_026.fcs	127	123						MmPylRS(AF)	300 ng	MmPylRS(AF)	300 ng	MmPylRS(AF)	300 ng
23-0405 GFP270V_ mCherry287V_E3_027.fcs	132	119					E	tRNA(Pyl)	300 ng	tRNA(Pyl)	50 ng	tRNA(Pyl)	10 ng	Mock	900 ng
23-0405 GFP270V_ mCherry287V_E4_028.fcs	138	125						PKRd-P2A-S51A	300 ng	PKRd-P2A-S51A	300 ng	PKRd-P2A-S51A	300 ng
23-0405 GFP270V_ mCherry287V_E5_029.fcs	186	119								Mock	250 ng	Mock	290 ng
23-0405 GFP270V_ mCherry287V_E6_030.fcs	239	250						GFP(TAG), mCherry(TAG)-MS2	300 ng	GFP(TAG), mCherry(TAG)-MS2	300 ng	GFP(TAG), mCherry(TAG)-MS2	300 ng
23-0405 GFP270V_ mCherry287V_F1_031.fcs	4128	4079		328.924	314.011			MmPylRS(AF)	300 ng	MmPylRS(AF)	300 ng	MmPylRS(AF)	300 ng
23-0405 GFP270V_ mCherry287V_F2_032.fcs	1440	1565		301.887	285.584		F	tRNA(Pyl)	300 ng	tRNA(Pyl)	50 ng	tRNA(Pyl)	10 ng
23-0405 GFP270V_ mCherry287V_F3_033.fcs	451	546		191.915	188.276			PKRd-P2A-S51A	300 ng	PKRd-P2A-S51A	300 ng	PKRd-P2A-S51A	300 ng
23-0412 GFP270V_ mCherry287V_A1_001.fcs	121	125						+ SCO-K	250 uM	Mock	250 ng	Mock	290 ng
23-0412 GFP270V_ mCherry287V_A2_002.fcs	121	119								+ SCO-K	250 uM	+ SCO-K	250 uM
23-0412 GFP270V_ mCherry287V_A3_003.fcs	121	123
23-0412 GFP270V_ mCherry287V_A4_004.fcs	130	123
23-0412 GFP270V_ mCherry287V_A5_005.fcs	139	122
23-0412 GFP270V_ mCherry287V_A6_006.fcs	156	119
23-0412 GFP270V_ mCherry287V_B1_007.fcs	1572	1338		100	100
23-0412 GFP270V_ mCherry287V_B2_008.fcs	586	605		100	100
23-0412 GFP270V_ mCherry287V_B3_009.fcs	257	308		100	100
23-0412 GFP270V_ mCherry287V_B4_010.fcs	2572	1984		163.613	148.281
23-0412 GFP270V_ mCherry287V_B5_011.fcs	842	732		143.686	120.992
23-0412 GFP270V_ mCherry287V_B6_012.fcs	334	331		129.961	107.468
23-0412 GFP270V_ mCherry287V_C1_013.fcs	140	139
23-0412 GFP270V_ mCherry287V_C2_014.fcs	113	125
23-0412 GFP270V_ mCherry287V_C3_015.fcs	115	119
23-0412 GFP270V_ mCherry287V_C4_016.fcs	130	127
23-0412 GFP270V_ mCherry287V_C5_017.fcs	109	123
23-0412 GFP270V_ mCherry287V_C6_018.fcs	109	121
23-0412 GFP270V_ mCherry287V_D1_019.fcs	5193	3334		330.344	249.178
23-0412 GFP270V_ mCherry287V_D2_020.fcs	1749	1536		298.464	253.884
23-0412 GFP270V_ mCherry287V_D3_021.fcs	513	560		199.611	181.818
23-0412 GFP270V_ mCherry287V_D4_022.fcs	2547	2070		162.023	154.709
23-0412 GFP270V_ mCherry287V_D5_023.fcs	836	777		142.662	128.43
23-0412 GFP270V_ mCherry287V_D6_024.fcs	330	335		128.405	108.766
23-0412 GFP270V_ mCherry287V_E1_025.fcs	136	139
23-0412 GFP270V_ mCherry287V_E2_026.fcs	120	125
23-0412 GFP270V_ mCherry287V_E3_027.fcs	111	120
23-0412 GFP270V_ mCherry287V_E4_028.fcs	100	119
23-0412 GFP270V_ mCherry287V_E5_029.fcs	169	119
23-0412 GFP270V_ mCherry287V_E6_030.fcs	175	157
23-0412 GFP270V_ mCherry287V_F1_031.fcs	5653	4385		359.606	327.728
23-0412 GFP270V_ mCherry287V_F2_032.fcs	1854	1737		316.382	287.107
23-0412 GFP270V_ mCherry287V_F3_033.fcs	514	567		200	184.091
23-0414 GFP270V_ mCherry287V_A1_001.fcs	109	128
23-0414 GFP270V_ mCherry287V_A2_002.fcs	88.1	127
23-0414 GFP270V_ mCherry287V_A3_003.fcs	69.7	121
23-0414 GFP270V_ mCherry287V_A4_004.fcs	112	125
23-0414 GFP270V_ mCherry287V_A5_005.fcs	88.1	122
23-0414 GFP270V_ mCherry287V_A6_006.fcs	75.2	117
23-0414 GFP270V_ mCherry287V_B1_007.fcs	1934	1833		100	100
23-0414 GFP270V_ mCherry287V_B2_008.fcs	645	749		100	100
23-0414 GFP270V_ mCherry287V_B3_009.fcs	241	333		100	100
23-0414 GFP270V_ mCherry287V_B4_010.fcs	3126	2621		161.634	142.99
23-0414 GFP270V_ mCherry287V_B5_011.fcs	976	925		151.318	123.498
23-0414 GFP270V_ mCherry287V_B6_012.fcs	332	356		137.759	106.907
23-0414 GFP270V_ mCherry287V_C1_013.fcs	137	138
23-0414 GFP270V_ mCherry287V_C2_014.fcs	112	129
23-0414 GFP270V_ mCherry287V_C3_015.fcs	85.1	121
23-0414 GFP270V_ mCherry287V_C4_016.fcs	114	129
23-0414 GFP270V_ mCherry287V_C5_017.fcs	78.8	123
23-0414 GFP270V_ mCherry287V_C6_018.fcs	72.9	120
23-0414 GFP270V_ mCherry287V_D1_019.fcs	6036	4546		312.099	248.009
23-0414 GFP270V_ mCherry287V_D2_020.fcs	2055	2060		318.605	275.033
23-0414 GFP270V_ mCherry287V_D3_021.fcs	462	581		191.701	174.474
23-0414 GFP270V_ mCherry287V_D4_022.fcs	3423	3030		176.991	165.303
23-0414 GFP270V_ mCherry287V_D5_023.fcs	929	994		144.031	132.71
23-0414 GFP270V_ mCherry287V_D6_024.fcs	325	383		134.855	115.015
23-0414 GFP270V_ mCherry287V_E1_025.fcs	135	136
23-0414 GFP270V_ mCherry287V_E2_026.fcs	106	129
23-0414 GFP270V_ mCherry287V_E3_027.fcs	86.4	120
23-0414 GFP270V_ mCherry287V_E4_028.fcs	70.4	122
23-0414 GFP270V_ mCherry287V_E5_029.fcs	142	113
23-0414 GFP270V_ mCherry287V_E6_030.fcs	3.58	182
23-0414 GFP270V_ mCherry287V_F1_031.fcs	6801	6200		351.655	338.243
23-0414 GFP270V_ mCherry287V_F2_032.fcs	2232	2424		346.047	323.632
23-0414 GFP270V_ mCherry287V_F3_033.fcs	496	636		205.809	190.991
relative efficiency (GFP) : (GFP (sample) / GFP (control))*100%												relative efficiency (iRFP) : (mCherry (sample) / mCherry (control))*100%
eIF2B gam + eps					Mean		SD	SEM				eIF2B gam + eps					Mean		SD	SEM
	5.04	12.04	14.04										5.04	12.04	14.04
300 ng tRNA	152.988	163.613	161.634		159.412		5.65042	3.26227				300 ng tRNA	133.41	148.281	142.99		141.56		7.53768	4.35188
50 ng tRNA	134.591	143.686	151.318		143.198		8.37397	4.83472				50 ng tRNA	114.416	120.992	123.498		119.635		4.69046	2.70804
10 ng tRNA	123.404	129.961	137.759		130.375		7.18648	4.14912				10 ng tRNA	106.207	107.468	106.907		106.86		0.631601	0.364655
PKRdelta												PKRdelta
	5.04	12.04	14.04										5.04	12.04	14.04
300 ng tRNA	339.363	330.344	312.099		327.268		13.8893	8.01901				300 ng tRNA	307.236	249.178	248.009		268.141		33.8626	19.5506
50 ng tRNA	289.099	298.464	318.605		302.056		15.0774	8.70493				50 ng tRNA	268.978	253.884	275.033		265.965		10.8917	6.28832
10 ng tRNA	182.979	199.611	191.701		191.43		8.3194	4.80321				10 ng tRNA	180	181.818	174.474		178.764		3.82464	2.20816
eIF2alp S51A												eIF2alp S51A
	5.04	12.04	14.04										5.04	12.04	14.04
300 ng tRNA	168.048	162.023	176.991		169.02		7.53115	4.34811				300 ng tRNA	156.351	154.709	165.303		158.787		5.7019	3.29199
50 ng tRNA	138.155	142.662	144.031		141.616		3.07443	1.77502				50 ng tRNA	132.117	128.43	132.71		131.086		2.3191	1.33893
10 ng tRNA	117.872	128.405	134.855		127.044		8.5726	4.94939				10 ng tRNA	110.69	108.766	115.015		111.49		3.20041	1.84775
PKRd-P2A-S51A												PKRd-P2A-S51A
	5.04	12.04	14.04										5.04	12.04	14.04
300 ng tRNA	328.924	359.606	351.655		346.728		15.9229	9.19307				300 ng tRNA	314.011	327.728	338.243		326.661		12.1515	7.01566
50 ng tRNA	301.887	316.382	346.047		321.439		22.5099	12.9961				50 ng tRNA	285.584	287.107	323.632		298.774		21.5405	12.4364
10 ng tRNA	191.915	200	205.809		199.241		6.97812	4.02882				10 ng tRNA	188.276	184.091	190.991		187.786		3.47603	2.00689

## Sheet: Supplementary Fig. 27
Supplementary Fig. 27. Remark: This sheet also contains data for Fig. 4c
	HEK293T cells/Single Cells/Live/Q1: GFP- , mCherry+ | Median (GFP)	HEK293T cells/Single Cells/Live/Q1: GFP- , mCherry+ | Median (mCherry)		Relative efficiency (mCherry) norm-d to OT organelle				Transfection map:
22-0715 GFP mCherry_300V_A1_001.fcs	100	132						1		2		3		4		5		6
22-0715 GFP mCherry_300V_A2_002.fcs	90.4	126						GFP(TAG), mCherry(TAG)-MS2	300 ng	GFP(TAG), mCherry(TAG)-MS2	300 ng	GFP(TAG), mCherry(TAG)-MS2	300 ng	GFP(TAG), mCherry(TAG)-MS2	300 ng	Mock	1200 ng	Untransfected
22-0715 GFP mCherry_300V_A3_003.fcs	75.2	123						MmPylRS(AF)	300 ng	MmPylRS(AF)	300 ng	MmPylRS(AF)	300 ng
22-0715 GFP mCherry_300V_A4_004.fcs	65.9	120					A	tRNA(Pyl)	300 ng	tRNA(Pyl)	50 ng	tRNA(Pyl)	10 ng	Mock	900 ng
22-0715 GFP mCherry_300V_A5_005.fcs	135	112						Mock	300 ng	Mock	550 ng	Mock	590 ng
22-0715 GFP mCherry_300V_A6_006.fcs	102	111
22-0715 GFP mCherry_300V_B1_007.fcs	1308	1275						GFP(TAG), mCherry(TAG)-MS2	300 ng	GFP(TAG), mCherry(TAG)-MS2	300 ng	GFP(TAG), mCherry(TAG)-MS2	300 ng
22-0715 GFP mCherry_300V_B2_008.fcs	491	591						MmPylRS(AF)	300 ng	MmPylRS(AF)	300 ng	MmPylRS(AF)	300 ng
22-0715 GFP mCherry_300V_B3_009.fcs	228	313					B	tRNA(Pyl)	300 ng	tRNA(Pyl)	50 ng	tRNA(Pyl)	10 ng
22-0715 GFP mCherry_300V_C1_010.fcs	52.7	475		100				Mock	300 ng	Mock	550 ng	Mock	590 ng
22-0715 GFP mCherry_300V_C2_011.fcs	40.6	240		100				+ SCO-K	250 uM	+ SCO-K	250 uM	+ SCO-K	250 uM
22-0715 GFP mCherry_300V_C3_012.fcs	38.8	168		100				GFP(TAG), mCherry(TAG)-MS2	300 ng	GFP(TAG), mCherry(TAG)-MS2	300 ng	GFP(TAG), mCherry(TAG)-MS2	300 ng	GFP(TAG), mCherry(TAG)-MS2	300 ng	GFP(TAG), mCherry(TAG)-MS2	300 ng	GFP(TAG), mCherry(TAG)-MS2	300 ng
22-0715 GFP mCherry_300V_C4_013.fcs	58	601		100				PMP organelle	300 ng	PMP organelle	300 ng	PMP organelle	300 ng	GMP organelle	300 ng	GMP organelle	300 ng	GMP organelle	300 ng
22-0715 GFP mCherry_300V_C5_014.fcs	40	298		100			C	tRNA(Pyl)	300 ng	tRNA(Pyl)	50 ng	tRNA(Pyl)	10 ng	tRNA(Pyl)	300 ng	tRNA(Pyl)	50 ng	tRNA(Pyl)	10 ng
22-0715 GFP mCherry_300V_C6_015.fcs	38.2	192		100				Mock	300 ng	Mock	550 ng	Mock	590 ng	Mock	300 ng	Mock	550 ng	Mock	590 ng
22-0715 GFP mCherry_300V_D1_016.fcs	62.4	742		156.211				+ SCO-K	250 uM	+ SCO-K	250 uM	+ SCO-K	250 uM	+ SCO-K	250 uM	+ SCO-K	250 uM	+ SCO-K	250 uM
22-0715 GFP mCherry_300V_D2_017.fcs	49.3	333		138.75				GFP(TAG), mCherry(TAG)-MS2	300 ng	GFP(TAG), mCherry(TAG)-MS2	300 ng	GFP(TAG), mCherry(TAG)-MS2	300 ng	GFP(TAG), mCherry(TAG)-MS2	300 ng	GFP(TAG), mCherry(TAG)-MS2	300 ng	GFP(TAG), mCherry(TAG)-MS2	300 ng
22-0715 GFP mCherry_300V_D3_018.fcs	47.4	213		126.786				PMP organelle	300 ng	PMP organelle	300 ng	PMP organelle	300 ng	GMP organelle	300 ng	GMP organelle	300 ng	GMP organelle	300 ng
22-0715 GFP mCherry_300V_D4_019.fcs	71.6	961		159.9			D	NA-PKRdelta	300 ng	NA-PKRdelta	300 ng	NA-PKRdelta	300 ng	NA-PKRdelta	300 ng	NA-PKRdelta	300 ng	NA-PKRdelta	300 ng
22-0715 GFP mCherry_300V_D5_020.fcs	49.9	386		129.53				tRNA(Pyl)	300 ng	tRNA(Pyl)	50 ng	tRNA(Pyl)	10 ng	tRNA(Pyl)	300 ng	tRNA(Pyl)	50 ng	tRNA(Pyl)	10 ng
22-0715 GFP mCherry_300V_D6_021.fcs	46.2	230		119.792				+ SCO-K	250 uM	Mock	250 ng	Mock	290 ng	+ SCO-K	250 uM	Mock	250 ng	Mock	290 ng
22-0715 GFP mCherry_300V_E1_022.fcs	82.4	846		178.105						+ SCO-K	250 uM	+ SCO-K	250 uM			+ SCO-K	250 uM	+ SCO-K	250 uM
22-0715 GFP mCherry_300V_E2_023.fcs	58	369		153.75				GFP(TAG), mCherry(TAG)-MS2	300 ng	GFP(TAG), mCherry(TAG)-MS2	300 ng	GFP(TAG), mCherry(TAG)-MS2	300 ng	GFP(TAG), mCherry(TAG)-MS2	300 ng	GFP(TAG), mCherry(TAG)-MS2	300 ng	GFP(TAG), mCherry(TAG)-MS2	300 ng
22-0715 GFP mCherry_300V_E3_024.fcs	53.3	235		139.881				PMP organelle	300 ng	PMP organelle	300 ng	PMP organelle	300 ng	GMP organelle	300 ng	GMP organelle	300 ng	GMP organelle	300 ng
22-0715 GFP mCherry_300V_E4_025.fcs	77.2	1016		169.052			E	PMP-PKRdelta	300 ng	PMP-PKRdelta	300 ng	PMP-PKRdelta	300 ng	GMP-PKRdelta	300 ng	GMP-PKRdelta	300 ng	GMP-PKRdelta	300 ng
22-0715 GFP mCherry_300V_E5_026.fcs	54.5	426		142.953				tRNA(Pyl)	300 ng	tRNA(Pyl)	50 ng	tRNA(Pyl)	10 ng	tRNA(Pyl)	300 ng	tRNA(Pyl)	50 ng	tRNA(Pyl)	10 ng
22-0715 GFP mCherry_300V_E6_027.fcs	49.3	249		129.688				+ SCO-K	250 uM	Mock	250 ng	Mock	290 ng	+ SCO-K	250 uM	Mock	250 ng	Mock	290 ng
22-0722 GFP mCherry_300V_A1_001.fcs	118	127								+ SCO-K	250 uM	+ SCO-K	250 uM			+ SCO-K	250 uM	+ SCO-K	250 uM
22-0722 GFP mCherry_300V_A2_002.fcs	109	126
22-0722 GFP mCherry_300V_A3_003.fcs	63.3	125
22-0722 GFP mCherry_300V_A4_004.fcs	58.6	126
22-0722 GFP mCherry_300V_A5_005.fcs	102	117
22-0722 GFP mCherry_300V_A6_006.fcs	203	167
22-0722 GFP mCherry_300V_B1_007.fcs	1889	1269
22-0722 GFP mCherry_300V_B2_008.fcs	699	616
22-0722 GFP mCherry_300V_B3_009.fcs	272	301
22-0722 GFP mCherry_300V_C1_010.fcs	56.1	472		100
22-0722 GFP mCherry_300V_C2_011.fcs	41.6	230		100
22-0722 GFP mCherry_300V_C3_012.fcs	39.4	162		100
22-0722 GFP mCherry_300V_C4_013.fcs	61.8	601		100
22-0722 GFP mCherry_300V_C5_014.fcs	40.6	292		100
22-0722 GFP mCherry_300V_C6_015.fcs	38.2	181		100
22-0722 GFP mCherry_300V_D1_016.fcs	66.5	742		157.203
22-0722 GFP mCherry_300V_D2_017.fcs	50.8	319		138.696
22-0722 GFP mCherry_300V_D3_018.fcs	48.6	194		119.753
22-0722 GFP mCherry_300V_D4_019.fcs	72.9	916		152.413
22-0722 GFP mCherry_300V_D5_020.fcs	51.4	393		134.589
22-0722 GFP mCherry_300V_D6_021.fcs	46.8	230		127.072
22-0722 GFP mCherry_300V_E1_022.fcs	85.7	844		178.814
22-0722 GFP mCherry_300V_E2_023.fcs	59.9	353		153.478
22-0722 GFP mCherry_300V_E3_024.fcs	53.9	210		129.63
22-0722 GFP mCherry_300V_E4_025.fcs	79.1	969		161.231
22-0722 GFP mCherry_300V_E5_026.fcs	56.1	428		146.575
22-0722 GFP mCherry_300V_E6_027.fcs	49.9	240		132.597
22-0723 GFP mCherry_300V_A1_001.fcs	105	128
22-0723 GFP mCherry_300V_A2_002.fcs	109	138
22-0723 GFP mCherry_300V_A3_003.fcs	58	129
22-0723 GFP mCherry_300V_A4_004.fcs	48	142
22-0723 GFP mCherry_300V_A5_005.fcs	183	144
22-0723 GFP mCherry_300V_A6_006.fcs	52	131
22-0723 GFP mCherry_300V_B1_007.fcs	1658	1427
22-0723 GFP mCherry_300V_B2_008.fcs	587	621
22-0723 GFP mCherry_300V_B3_009.fcs	269	311
22-0723 GFP mCherry_300V_C1_010.fcs	57.4	486		100
22-0723 GFP mCherry_300V_C2_011.fcs	41.6	236		100
22-0723 GFP mCherry_300V_C3_012.fcs	39.4	161		100
22-0723 GFP mCherry_300V_C4_013.fcs	61.8	648		100
22-0723 GFP mCherry_300V_C5_014.fcs	40.6	291		100
22-0723 GFP mCherry_300V_C6_015.fcs	38.2	187		100
22-0723 GFP mCherry_300V_D1_016.fcs	67.8	804		165.432
22-0723 GFP mCherry_300V_D2_017.fcs	49.9	317		134.322
22-0723 GFP mCherry_300V_D3_018.fcs	48	206		127.95
22-0723 GFP mCherry_300V_D4_019.fcs	78.5	1110		171.296
22-0723 GFP mCherry_300V_D5_020.fcs	49.9	395		135.739
22-0723 GFP mCherry_300V_D6_021.fcs	47.4	230		122.995
22-0723 GFP mCherry_300V_E1_022.fcs	94.1	963		198.148
22-0723 GFP mCherry_300V_E2_023.fcs	61.8	385		163.136
22-0723 GFP mCherry_300V_E3_024.fcs	56.1	235		145.963
22-0723 GFP mCherry_300V_E4_025.fcs	88.4	1153		177.932
22-0723 GFP mCherry_300V_E5_026.fcs	57.4	445		152.921
22-0723 GFP mCherry_300V_E6_027.fcs	50.8	233		124.599
PMP organelle
relative efficiency (mCherry) : (mCherry (sample) / mCherry (control))*100%, normalized to PMP organelle
PMP organelle					Mean		SD
	15.07	22.07	23.07
300 ng tRNA	100	100	100		100		0
50 ng tRNA	100	100	100		100		0
10 ng tRNA	100	100	100		100		0
PMP + NA-PKRdelta					Mean		SD
	15.07	22.07	23.07
300 ng tRNA	156.211	157.203	165.432		159.615		5.06186
50 ng tRNA	138.75	138.696	134.322		137.256		2.54094
10 ng tRNA	126.786	119.753	127.95		124.83		4.43487
PMP + PMP-PKRdelta					Mean		SD
	15.07	22.07	23.07
300 ng tRNA	178.105	178.814	198.148		185.022		11.3728
50 ng tRNA	153.75	153.478	163.136		156.788		5.4989
10 ng tRNA	139.881	129.63	145.963		138.491		8.25478
GMP organelle
relative efficiency (mCherry) : (mCherry (sample) / mCherry (control))*100%, normalized to GMP organelle
GMP organelle					Mean		SD
	15.07	22.07	23.07
300 ng tRNA	100	100	100		100		0
50 ng tRNA	100	100	100		100		0
10 ng tRNA	100	100	100		100		0
GMP + NA-PKRdelta					Mean		SD
	15.07	22.07	23.07
300 ng tRNA	159.9	152.413	171.296		161.203		9.509
50 ng tRNA	129.53	134.589	135.739		133.286		3.30305
10 ng tRNA	119.792	127.072	122.995		123.286		3.64882
GMP + GMP-PKRdelta					Mean		SD
	15.07	22.07	23.07
300 ng tRNA	169.052	161.231	177.932		169.405		8.35602
50 ng tRNA	142.953	146.575	152.921		147.483		5.04559
10 ng tRNA	129.688	132.597	124.599		128.961		4.04806
	HEK293T cells/Single Cells/Live cells/Q1: GFP- , mCherry+ | Median (GFP)	HEK293T cells/Single Cells/Live cells/Q1: GFP- , mCherry+ | Median (mCherry)		relative efficiency (mCherry) norm-d to OT organelle				Transfection map:
22-0725 GFP mCherry_300V_A1_001.fcs	127	131						1		2		3		4		5		6
22-0725 GFP mCherry_300V_A2_002.fcs	67.8	141						GFP(TAG), mCherry(TAG)-MS2	300 ng	GFP(TAG), mCherry(TAG)-MS2	300 ng	GFP(TAG), mCherry(TAG)-MS2	300 ng	GFP(TAG), mCherry(TAG)-MS2	300 ng	Mock	1200 ng	Untransfected
22-0725 GFP mCherry_300V_A3_003.fcs	56.7	174						MmPylRS(AF)	300 ng	MmPylRS(AF)	300 ng	MmPylRS(AF)	300 ng
22-0725 GFP mCherry_300V_A4_004.fcs	64.6	131					A	tRNA(Pyl)	300 ng	tRNA(Pyl)	50 ng	tRNA(Pyl)	10 ng	Mock	900 ng
22-0725 GFP mCherry_300V_A5_005.fcs	156	112						Mock	300 ng	Mock	550 ng	Mock	590 ng
22-0725 GFP mCherry_300V_A6_006.fcs	112	144
22-0725 GFP mCherry_300V_B1_007.fcs	1215	1056						GFP(TAG), mCherry(TAG)-MS2	300 ng	GFP(TAG), mCherry(TAG)-MS2	300 ng	GFP(TAG), mCherry(TAG)-MS2	300 ng
22-0725 GFP mCherry_300V_B2_008.fcs	498	518						MmPylRS(AF)	300 ng	MmPylRS(AF)	300 ng	MmPylRS(AF)	300 ng
22-0725 GFP mCherry_300V_B3_009.fcs	249	280					B	tRNA(Pyl)	300 ng	tRNA(Pyl)	50 ng	tRNA(Pyl)	10 ng
22-0725 GFP mCherry_300V_C1_010.fcs	81.7	705		100				Mock	300 ng	Mock	550 ng	Mock	590 ng
22-0725 GFP mCherry_300V_C2_011.fcs	46.8	322		100				+ SCO-K	250 uM	+ SCO-K	250 uM	+ SCO-K	250 uM
22-0725 GFP mCherry_300V_C3_012.fcs	41.6	208		100				GFP(TAG), mCherry(TAG)-MS2	300 ng	GFP(TAG), mCherry(TAG)-MS2	300 ng	GFP(TAG), mCherry(TAG)-MS2	300 ng	GFP(TAG), mCherry(TAG)-MS2	300 ng	GFP(TAG), mCherry(TAG)-MS2	300 ng	GFP(TAG), mCherry(TAG)-MS2	300 ng
22-0725 GFP mCherry_300V_C4_013.fcs	45.2	284		100				ERMP organelle	300 ng	ERMP organelle	300 ng	ERMP organelle	300 ng	OMMP organelle	300 ng	OMMP organelle	300 ng	OMMP organelle	300 ng
22-0725 GFP mCherry_300V_C5_014.fcs	40	190		100			C	tRNA(Pyl)	300 ng	tRNA(Pyl)	50 ng	tRNA(Pyl)	10 ng	tRNA(Pyl)	300 ng	tRNA(Pyl)	50 ng	tRNA(Pyl)	10 ng
22-0725 GFP mCherry_300V_C6_015.fcs	40	154		100				Mock	300 ng	Mock	550 ng	Mock	590 ng	Mock	300 ng	Mock	550 ng	Mock	590 ng
22-0725 GFP mCherry_300V_D1_016.fcs	104	1130		160.284				+ SCO-K	250 uM	+ SCO-K	250 uM	+ SCO-K	250 uM	+ SCO-K	250 uM	+ SCO-K	250 uM	+ SCO-K	250 uM
22-0725 GFP mCherry_300V_D2_017.fcs	56.1	434		134.783				GFP(TAG), mCherry(TAG)-MS2	300 ng	GFP(TAG), mCherry(TAG)-MS2	300 ng	GFP(TAG), mCherry(TAG)-MS2	300 ng	GFP(TAG), mCherry(TAG)-MS2	300 ng	GFP(TAG), mCherry(TAG)-MS2	300 ng	GFP(TAG), mCherry(TAG)-MS2	300 ng
22-0725 GFP mCherry_300V_D3_018.fcs	48.6	240		115.385				ERMP organelle	300 ng	ERMP organelle	300 ng	ERMP organelle	300 ng	OMMP organelle	300 ng	OMMP organelle	300 ng	OMMP organelle	300 ng
22-0725 GFP mCherry_300V_D4_019.fcs	52.7	370		130.282			D	NA-PKRdelta	300 ng	NA-PKRdelta	300 ng	NA-PKRdelta	300 ng	NA-PKRdelta	300 ng	NA-PKRdelta	300 ng	NA-PKRdelta	300 ng
22-0725 GFP mCherry_300V_D5_020.fcs	43.4	225		118.421				tRNA(Pyl)	300 ng	tRNA(Pyl)	50 ng	tRNA(Pyl)	10 ng	tRNA(Pyl)	300 ng	tRNA(Pyl)	50 ng	tRNA(Pyl)	10 ng
22-0725 GFP mCherry_300V_D6_021.fcs	43.4	173		112.338				+ SCO-K	250 uM	Mock	250 ng	Mock	290 ng	+ SCO-K	250 uM	Mock	250 ng	Mock	290 ng
22-0725 GFP mCherry_300V_E1_022.fcs	110	1012		143.546						+ SCO-K	250 uM	+ SCO-K	250 uM			+ SCO-K	250 uM	+ SCO-K	250 uM
22-0725 GFP mCherry_300V_E2_023.fcs	64	416		129.193				GFP(TAG), mCherry(TAG)-MS2	300 ng	GFP(TAG), mCherry(TAG)-MS2	300 ng	GFP(TAG), mCherry(TAG)-MS2	300 ng	GFP(TAG), mCherry(TAG)-MS2	300 ng	GFP(TAG), mCherry(TAG)-MS2	300 ng	GFP(TAG), mCherry(TAG)-MS2	300 ng
22-0725 GFP mCherry_300V_E3_024.fcs	53.9	248		119.231				ERMP organelle	300 ng	ERMP organelle	300 ng	ERMP organelle	300 ng	OMMP organelle	300 ng	OMMP organelle	300 ng	OMMP organelle	300 ng
22-0725 GFP mCherry_300V_E4_025.fcs	63.3	360		126.761			E	ERMP-PKRdelta	300 ng	ERMP-PKRdelta	300 ng	ERMP-PKRdelta	300 ng	OMMP-PKRdelta	300 ng	OMMP-PKRdelta	300 ng	OMMP-PKRdelta	300 ng
22-0725 GFP mCherry_300V_E5_026.fcs	49.3	228		120				tRNA(Pyl)	300 ng	tRNA(Pyl)	50 ng	tRNA(Pyl)	10 ng	tRNA(Pyl)	300 ng	tRNA(Pyl)	50 ng	tRNA(Pyl)	10 ng
22-0725 GFP mCherry_300V_E6_027.fcs	44.6	169		109.74				+ SCO-K	250 uM	Mock	250 ng	Mock	290 ng	+ SCO-K	250 uM	Mock	250 ng	Mock	290 ng
22-0728 GFP mCherry_300V_A1_001.fcs	124	136								+ SCO-K	250 uM	+ SCO-K	250 uM			+ SCO-K	250 uM	+ SCO-K	250 uM
22-0728 GFP mCherry_300V_A2_002.fcs	79.8	133
22-0728 GFP mCherry_300V_A3_003.fcs	62.4	135
22-0728 GFP mCherry_300V_A4_004.fcs	65.2	131
22-0728 GFP mCherry_300V_A5_005.fcs	154	118
22-0728 GFP mCherry_300V_A6_006.fcs	146	137
22-0728 GFP mCherry_300V_B1_007.fcs	1202	1353
22-0728 GFP mCherry_300V_B2_008.fcs	486	586
22-0728 GFP mCherry_300V_B3_009.fcs	229	290
22-0728 GFP mCherry_300V_C1_010.fcs	85.7	833		100
22-0728 GFP mCherry_300V_C2_011.fcs	49.9	363		100
22-0728 GFP mCherry_300V_C3_012.fcs	42.2	220		100
22-0728 GFP mCherry_300V_C4_013.fcs	51.4	333		100
22-0728 GFP mCherry_300V_C5_014.fcs	42.2	206		100
22-0728 GFP mCherry_300V_C6_015.fcs	40	158		100
22-0728 GFP mCherry_300V_D1_016.fcs	114	1404		168.547
22-0728 GFP mCherry_300V_D2_017.fcs	59.2	527		145.179
22-0728 GFP mCherry_300V_D3_018.fcs	49.9	280		127.273
22-0728 GFP mCherry_300V_D4_019.fcs	57.4	466		139.94
22-0728 GFP mCherry_300V_D5_020.fcs	45.2	252		122.33
22-0728 GFP mCherry_300V_D6_021.fcs	44	184		116.456
22-0728 GFP mCherry_300V_E1_022.fcs	122	1308		157.023
22-0728 GFP mCherry_300V_E2_023.fcs	67.2	510		140.496
22-0728 GFP mCherry_300V_E3_024.fcs	54.5	275		125
22-0728 GFP mCherry_300V_E4_025.fcs	65.9	428		128.529
22-0728 GFP mCherry_300V_E5_026.fcs	49.3	242		117.476
22-0728 GFP mCherry_300V_E6_027.fcs	46.2	177		112.025
22-0730 GFP mCherry_300V_A1_001.fcs	119	136
22-0730 GFP mCherry_300V_A2_002.fcs	82.4	141
22-0730 GFP mCherry_300V_A3_003.fcs	61.1	126
22-0730 GFP mCherry_300V_A4_004.fcs	67.8	135
22-0730 GFP mCherry_300V_A5_005.fcs	170	126
22-0730 GFP mCherry_300V_A6_006.fcs	189	161
22-0730 GFP mCherry_300V_B1_007.fcs	1440	1443
22-0730 GFP mCherry_300V_B2_008.fcs	555	608
22-0730 GFP mCherry_300V_B3_009.fcs	265	309
22-0730 GFP mCherry_300V_C1_010.fcs	85.1	798		100
22-0730 GFP mCherry_300V_C2_011.fcs	49.9	360		100
22-0730 GFP mCherry_300V_C3_012.fcs	43.4	226		100
22-0730 GFP mCherry_300V_C4_013.fcs	51.4	305		100
22-0730 GFP mCherry_300V_C5_014.fcs	41.6	197		100
22-0730 GFP mCherry_300V_C6_015.fcs	40.6	156		100
22-0730 GFP mCherry_300V_D1_016.fcs	117	1235		154.762
22-0730 GFP mCherry_300V_D2_017.fcs	60.5	495		137.5
22-0730 GFP mCherry_300V_D3_018.fcs	49.9	259		114.602
22-0730 GFP mCherry_300V_D4_019.fcs	57.4	410		134.426
22-0730 GFP mCherry_300V_D5_020.fcs	45.2	233		118.274
22-0730 GFP mCherry_300V_D6_021.fcs	44	181		116.026
22-0730 GFP mCherry_300V_E1_022.fcs	125	1185		148.496
22-0730 GFP mCherry_300V_E2_023.fcs	67.8	440		122.222
22-0730 GFP mCherry_300V_E3_024.fcs	56.1	247		109.292
22-0730 GFP mCherry_300V_E4_025.fcs	67.2	366		120
22-0730 GFP mCherry_300V_E5_026.fcs	50.8	229		116.244
22-0730 GFP mCherry_300V_E6_027.fcs	46.2	173		110.897
ERMP organelle
relative efficiency (mCherry) : (mCherry (sample) / mCherry (control))*100%, normalized to ERMP organelle
ERMP organelle					Mean		SD
	25.07	28.07	30.07
300 ng tRNA	100	100	100		100		0
50 ng tRNA	100	100	100		100		0
10 ng tRNA	100	100	100		100		0
ERMP + NA-PKRdelta					Mean		SD
	25.07	28.07	30.07
300 ng tRNA	160.284	168.547	154.762		161.198		6.93806
50 ng tRNA	134.783	145.179	137.5		139.154		5.39195
10 ng tRNA	115.385	127.273	114.602		119.086		7.10039
ERMP + ERMP-PKRdelta					Mean		SD
	25.07	28.07	30.07
300 ng tRNA	143.546	157.023	148.496		149.688		6.81699
50 ng tRNA	129.193	140.496	122.222		130.637		9.22204
10 ng tRNA	119.231	125	109.292		117.841		7.94568
OMMP organelle
relative efficiency (mCherry) : (mCherry (sample) / mCherry (control))*100%, normalized to OMMP organelle
OMMP organelle					Mean		SD
	25.07	28.07	30.07
300 ng tRNA	100	100	100		100		0
50 ng tRNA	100	100	100		100		0
10 ng tRNA	100	100	100		100		0
OMMP + NA-PKRdelta					Mean		SD
	25.07	28.07	30.07
300 ng tRNA	130.282	139.94	134.426		134.883		4.84527
50 ng tRNA	118.421	122.33	118.274		119.675		2.30048
10 ng tRNA	112.338	116.456	116.026		114.94		2.26364
OMMP + OMMP-PKRdelta					Mean		SD
	25.07	28.07	30.07
300 ng tRNA	126.761	128.529	120		125.096		4.50124
50 ng tRNA	120	117.476	116.244		117.906		1.91486
10 ng tRNA	109.74	112.025	110.897		110.888		1.14256

## Sheet: Supplementary Fig. 28
Supplementary Fig. 28. Raw flow cytometry data are same as for the Supplementary Fig. 27
	HEK293T cells/Single Cells/Live/Q1: GFP- , mCherry+ | Median (GFP)	HEK293T cells/Single Cells/Live/Q1: GFP- , mCherry+ | Median (mCherry)		Relative efficiency (mCherry) norm-d to cyto PylRS			Transfection map:
22-0715 GFP mCherry_300V_A1_001.fcs	100	132					1		2		3		4		5		6
22-0715 GFP mCherry_300V_A2_002.fcs	90.4	126					GFP(TAG), mCherry(TAG)-MS2	300 ng	GFP(TAG), mCherry(TAG)-MS2	300 ng	GFP(TAG), mCherry(TAG)-MS2	300 ng	GFP(TAG), mCherry(TAG)-MS2	300 ng	Mock	1200 ng	Untransfected
22-0715 GFP mCherry_300V_A3_003.fcs	75.2	123					MmPylRS(AF)	300 ng	MmPylRS(AF)	300 ng	MmPylRS(AF)	300 ng
22-0715 GFP mCherry_300V_A4_004.fcs	65.9	120				A	tRNA(Pyl)	300 ng	tRNA(Pyl)	50 ng	tRNA(Pyl)	10 ng	Mock	900 ng
22-0715 GFP mCherry_300V_A5_005.fcs	135	112					Mock	300 ng	Mock	550 ng	Mock	590 ng
22-0715 GFP mCherry_300V_A6_006.fcs	102	111
22-0715 GFP mCherry_300V_B1_007.fcs	1308	1275		100			GFP(TAG), mCherry(TAG)-MS2	300 ng	GFP(TAG), mCherry(TAG)-MS2	300 ng	GFP(TAG), mCherry(TAG)-MS2	300 ng
22-0715 GFP mCherry_300V_B2_008.fcs	491	591		100			MmPylRS(AF)	300 ng	MmPylRS(AF)	300 ng	MmPylRS(AF)	300 ng
22-0715 GFP mCherry_300V_B3_009.fcs	228	313		100		B	tRNA(Pyl)	300 ng	tRNA(Pyl)	50 ng	tRNA(Pyl)	10 ng
22-0715 GFP mCherry_300V_C1_010.fcs	52.7	475		37.2549			Mock	300 ng	Mock	550 ng	Mock	590 ng
22-0715 GFP mCherry_300V_C2_011.fcs	40.6	240		40.6091			+ SCO-K	250 uM	+ SCO-K	250 uM	+ SCO-K	250 uM
22-0715 GFP mCherry_300V_C3_012.fcs	38.8	168		53.6741			GFP(TAG), mCherry(TAG)-MS2	300 ng	GFP(TAG), mCherry(TAG)-MS2	300 ng	GFP(TAG), mCherry(TAG)-MS2	300 ng	GFP(TAG), mCherry(TAG)-MS2	300 ng	GFP(TAG), mCherry(TAG)-MS2	300 ng	GFP(TAG), mCherry(TAG)-MS2	300 ng
22-0715 GFP mCherry_300V_C4_013.fcs	58	601		47.1373			PMP organelle	300 ng	PMP organelle	300 ng	PMP organelle	300 ng	GMP organelle	300 ng	GMP organelle	300 ng	GMP organelle	300 ng
22-0715 GFP mCherry_300V_C5_014.fcs	40	298		50.423		C	tRNA(Pyl)	300 ng	tRNA(Pyl)	50 ng	tRNA(Pyl)	10 ng	tRNA(Pyl)	300 ng	tRNA(Pyl)	50 ng	tRNA(Pyl)	10 ng
22-0715 GFP mCherry_300V_C6_015.fcs	38.2	192		61.3419			Mock	300 ng	Mock	550 ng	Mock	590 ng	Mock	300 ng	Mock	550 ng	Mock	590 ng
22-0715 GFP mCherry_300V_D1_016.fcs	62.4	742		58.1961			+ SCO-K	250 uM	+ SCO-K	250 uM	+ SCO-K	250 uM	+ SCO-K	250 uM	+ SCO-K	250 uM	+ SCO-K	250 uM
22-0715 GFP mCherry_300V_D2_017.fcs	49.3	333		56.3452			GFP(TAG), mCherry(TAG)-MS2	300 ng	GFP(TAG), mCherry(TAG)-MS2	300 ng	GFP(TAG), mCherry(TAG)-MS2	300 ng	GFP(TAG), mCherry(TAG)-MS2	300 ng	GFP(TAG), mCherry(TAG)-MS2	300 ng	GFP(TAG), mCherry(TAG)-MS2	300 ng
22-0715 GFP mCherry_300V_D3_018.fcs	47.4	213		68.0511			PMP organelle	300 ng	PMP organelle	300 ng	PMP organelle	300 ng	GMP organelle	300 ng	GMP organelle	300 ng	GMP organelle	300 ng
22-0715 GFP mCherry_300V_D4_019.fcs	71.6	961		75.3725		D	NA-PKRdelta	300 ng	NA-PKRdelta	300 ng	NA-PKRdelta	300 ng	NA-PKRdelta	300 ng	NA-PKRdelta	300 ng	NA-PKRdelta	300 ng
22-0715 GFP mCherry_300V_D5_020.fcs	49.9	386		65.313			tRNA(Pyl)	300 ng	tRNA(Pyl)	50 ng	tRNA(Pyl)	10 ng	tRNA(Pyl)	300 ng	tRNA(Pyl)	50 ng	tRNA(Pyl)	10 ng
22-0715 GFP mCherry_300V_D6_021.fcs	46.2	230		73.4824			+ SCO-K	250 uM	Mock	250 ng	Mock	290 ng	+ SCO-K	250 uM	Mock	250 ng	Mock	290 ng
22-0715 GFP mCherry_300V_E1_022.fcs	82.4	846		66.3529					+ SCO-K	250 uM	+ SCO-K	250 uM			+ SCO-K	250 uM	+ SCO-K	250 uM
22-0715 GFP mCherry_300V_E2_023.fcs	58	369		62.4365			GFP(TAG), mCherry(TAG)-MS2	300 ng	GFP(TAG), mCherry(TAG)-MS2	300 ng	GFP(TAG), mCherry(TAG)-MS2	300 ng	GFP(TAG), mCherry(TAG)-MS2	300 ng	GFP(TAG), mCherry(TAG)-MS2	300 ng	GFP(TAG), mCherry(TAG)-MS2	300 ng
22-0715 GFP mCherry_300V_E3_024.fcs	53.3	235		75.0799			PMP organelle	300 ng	PMP organelle	300 ng	PMP organelle	300 ng	GMP organelle	300 ng	GMP organelle	300 ng	GMP organelle	300 ng
22-0715 GFP mCherry_300V_E4_025.fcs	77.2	1016		79.6863		E	PMP-PKRdelta	300 ng	PMP-PKRdelta	300 ng	PMP-PKRdelta	300 ng	GMP-PKRdelta	300 ng	GMP-PKRdelta	300 ng	GMP-PKRdelta	300 ng
22-0715 GFP mCherry_300V_E5_026.fcs	54.5	426		72.0812			tRNA(Pyl)	300 ng	tRNA(Pyl)	50 ng	tRNA(Pyl)	10 ng	tRNA(Pyl)	300 ng	tRNA(Pyl)	50 ng	tRNA(Pyl)	10 ng
22-0715 GFP mCherry_300V_E6_027.fcs	49.3	249		79.5527			+ SCO-K	250 uM	Mock	250 ng	Mock	290 ng	+ SCO-K	250 uM	Mock	250 ng	Mock	290 ng
22-0722 GFP mCherry_300V_A1_001.fcs	118	127							+ SCO-K	250 uM	+ SCO-K	250 uM			+ SCO-K	250 uM	+ SCO-K	250 uM
22-0722 GFP mCherry_300V_A2_002.fcs	109	126
22-0722 GFP mCherry_300V_A3_003.fcs	63.3	125
22-0722 GFP mCherry_300V_A4_004.fcs	58.6	126
22-0722 GFP mCherry_300V_A5_005.fcs	102	117
22-0722 GFP mCherry_300V_A6_006.fcs	203	167
22-0722 GFP mCherry_300V_B1_007.fcs	1889	1269		100
22-0722 GFP mCherry_300V_B2_008.fcs	699	616		100
22-0722 GFP mCherry_300V_B3_009.fcs	272	301		100
22-0722 GFP mCherry_300V_C1_010.fcs	56.1	472		37.1946
22-0722 GFP mCherry_300V_C2_011.fcs	41.6	230		37.3377
22-0722 GFP mCherry_300V_C3_012.fcs	39.4	162		53.8206
22-0722 GFP mCherry_300V_C4_013.fcs	61.8	601		47.3601
22-0722 GFP mCherry_300V_C5_014.fcs	40.6	292		47.4026
22-0722 GFP mCherry_300V_C6_015.fcs	38.2	181		60.1329
22-0722 GFP mCherry_300V_D1_016.fcs	66.5	742		58.4712
22-0722 GFP mCherry_300V_D2_017.fcs	50.8	319		51.7857
22-0722 GFP mCherry_300V_D3_018.fcs	48.6	194		64.4518
22-0722 GFP mCherry_300V_D4_019.fcs	72.9	916		72.1828
22-0722 GFP mCherry_300V_D5_020.fcs	51.4	393		63.7987
22-0722 GFP mCherry_300V_D6_021.fcs	46.8	230		76.412
22-0722 GFP mCherry_300V_E1_022.fcs	85.7	844		66.5091
22-0722 GFP mCherry_300V_E2_023.fcs	59.9	353		57.3052
22-0722 GFP mCherry_300V_E3_024.fcs	53.9	210		69.7674
22-0722 GFP mCherry_300V_E4_025.fcs	79.1	969		76.3593
22-0722 GFP mCherry_300V_E5_026.fcs	56.1	428		69.4805
22-0722 GFP mCherry_300V_E6_027.fcs	49.9	240		79.7342
22-0723 GFP mCherry_300V_A1_001.fcs	105	128
22-0723 GFP mCherry_300V_A2_002.fcs	109	138
22-0723 GFP mCherry_300V_A3_003.fcs	58	129
22-0723 GFP mCherry_300V_A4_004.fcs	48	142
22-0723 GFP mCherry_300V_A5_005.fcs	183	144
22-0723 GFP mCherry_300V_A6_006.fcs	52	131
22-0723 GFP mCherry_300V_B1_007.fcs	1658	1427		100
22-0723 GFP mCherry_300V_B2_008.fcs	587	621		100
22-0723 GFP mCherry_300V_B3_009.fcs	269	311		100
22-0723 GFP mCherry_300V_C1_010.fcs	57.4	486		34.0575
22-0723 GFP mCherry_300V_C2_011.fcs	41.6	236		38.0032
22-0723 GFP mCherry_300V_C3_012.fcs	39.4	161		51.7685
22-0723 GFP mCherry_300V_C4_013.fcs	61.8	648		45.41
22-0723 GFP mCherry_300V_C5_014.fcs	40.6	291		46.8599
22-0723 GFP mCherry_300V_C6_015.fcs	38.2	187		60.1286
22-0723 GFP mCherry_300V_D1_016.fcs	67.8	804		56.342
22-0723 GFP mCherry_300V_D2_017.fcs	49.9	317		51.0467
22-0723 GFP mCherry_300V_D3_018.fcs	48	206		66.2379
22-0723 GFP mCherry_300V_D4_019.fcs	78.5	1110		77.7856
22-0723 GFP mCherry_300V_D5_020.fcs	49.9	395		63.6071
22-0723 GFP mCherry_300V_D6_021.fcs	47.4	230		73.955
22-0723 GFP mCherry_300V_E1_022.fcs	94.1	963		67.4842
22-0723 GFP mCherry_300V_E2_023.fcs	61.8	385		61.9968
22-0723 GFP mCherry_300V_E3_024.fcs	56.1	235		75.5627
22-0723 GFP mCherry_300V_E4_025.fcs	88.4	1153		80.7989
22-0723 GFP mCherry_300V_E5_026.fcs	57.4	445		71.6586
22-0723 GFP mCherry_300V_E6_027.fcs	50.8	233		74.9196
PMP organelle
relative efficiency (mCherry) : (mCherry (sample) / mCherry (control))*100%, normalized to cyto PylRS
PMP organelle					Mean		SD
	15.07	22.07	23.07
300 ng tRNA	37.2549	37.1946	34.0575		36.169		1.82889
50 ng tRNA	40.6091	37.3377	38.0032		38.65		1.72898
10 ng tRNA	53.6741	53.8206	51.7685		53.0877		1.14485
PMP + NA-PKRdelta					Mean		SD
	15.07	22.07	23.07
300 ng tRNA	58.1961	58.4712	56.342		57.6698		1.1581
50 ng tRNA	56.3452	51.7857	51.0467		53.0592		2.86963
10 ng tRNA	68.0511	64.4518	66.2379		66.247		1.79966
PMP + PMP-PKRdelta					Mean		SD
	15.07	22.07	23.07
300 ng tRNA	66.3529	66.5091	67.4842		66.7821		0.613073
50 ng tRNA	62.4365	57.3052	61.9968		60.5795		2.84415
10 ng tRNA	75.0799	69.7674	75.5627		73.47		3.21559
GMP organelle
relative efficiency (mCherry) : (mCherry (sample) / mCherry (control))*100%, normalized to cyto PylRS
GMP organelle					Mean		SD
	15.07	22.07	23.07
300 ng tRNA	47.1373	47.3601	45.41		46.6358		1.06743
50 ng tRNA	50.423	47.4026	46.8599		48.2285		1.91977
10 ng tRNA	61.3419	60.1329	60.1286		60.5345		0.699232
GMP + NA-PKRdelta					Mean		SD
	15.07	22.07	23.07
300 ng tRNA	75.3725	72.1828	77.7856		75.1136		2.81033
50 ng tRNA	65.313	63.7987	63.6071		64.2396		0.934536
10 ng tRNA	73.4824	76.412	73.955		74.6165		1.5728
GMP + GMP-PKRdelta					Mean		SD
	15.07	22.07	23.07
300 ng tRNA	79.6863	76.3593	80.7989		78.9482		2.30998
50 ng tRNA	72.0812	69.4805	71.6586		71.0735		1.39561
10 ng tRNA	79.5527	79.7342	74.9196		78.0688		2.72883
	HEK293T cells/Single Cells/Live cells/Q1: GFP- , mCherry+ | Median (GFP)	HEK293T cells/Single Cells/Live cells/Q1: GFP- , mCherry+ | Median (mCherry)		relative efficiency (mCherry) norm-d to cyto PylRS			Transfection map:
22-0725 GFP mCherry_300V_A1_001.fcs	127	131					1		2		3		4		5		6
22-0725 GFP mCherry_300V_A2_002.fcs	67.8	141					GFP(TAG), mCherry(TAG)-MS2	300 ng	GFP(TAG), mCherry(TAG)-MS2	300 ng	GFP(TAG), mCherry(TAG)-MS2	300 ng	GFP(TAG), mCherry(TAG)-MS2	300 ng	Mock	1200 ng	Untransfected
22-0725 GFP mCherry_300V_A3_003.fcs	56.7	174					MmPylRS(AF)	300 ng	MmPylRS(AF)	300 ng	MmPylRS(AF)	300 ng
22-0725 GFP mCherry_300V_A4_004.fcs	64.6	131				A	tRNA(Pyl)	300 ng	tRNA(Pyl)	50 ng	tRNA(Pyl)	10 ng	Mock	900 ng
22-0725 GFP mCherry_300V_A5_005.fcs	156	112					Mock	300 ng	Mock	550 ng	Mock	590 ng
22-0725 GFP mCherry_300V_A6_006.fcs	112	144
22-0725 GFP mCherry_300V_B1_007.fcs	1215	1056		100			GFP(TAG), mCherry(TAG)-MS2	300 ng	GFP(TAG), mCherry(TAG)-MS2	300 ng	GFP(TAG), mCherry(TAG)-MS2	300 ng
22-0725 GFP mCherry_300V_B2_008.fcs	498	518		100			MmPylRS(AF)	300 ng	MmPylRS(AF)	300 ng	MmPylRS(AF)	300 ng
22-0725 GFP mCherry_300V_B3_009.fcs	249	280		100		B	tRNA(Pyl)	300 ng	tRNA(Pyl)	50 ng	tRNA(Pyl)	10 ng
22-0725 GFP mCherry_300V_C1_010.fcs	81.7	705		66.7614			Mock	300 ng	Mock	550 ng	Mock	590 ng
22-0725 GFP mCherry_300V_C2_011.fcs	46.8	322		62.1622			+ SCO-K	250 uM	+ SCO-K	250 uM	+ SCO-K	250 uM
22-0725 GFP mCherry_300V_C3_012.fcs	41.6	208		74.2857			GFP(TAG), mCherry(TAG)-MS2	300 ng	GFP(TAG), mCherry(TAG)-MS2	300 ng	GFP(TAG), mCherry(TAG)-MS2	300 ng	GFP(TAG), mCherry(TAG)-MS2	300 ng	GFP(TAG), mCherry(TAG)-MS2	300 ng	GFP(TAG), mCherry(TAG)-MS2	300 ng
22-0725 GFP mCherry_300V_C4_013.fcs	45.2	284		26.8939			ERMP organelle	300 ng	ERMP organelle	300 ng	ERMP organelle	300 ng	OMMP organelle	300 ng	OMMP organelle	300 ng	OMMP organelle	300 ng
22-0725 GFP mCherry_300V_C5_014.fcs	40	190		36.6795		C	tRNA(Pyl)	300 ng	tRNA(Pyl)	50 ng	tRNA(Pyl)	10 ng	tRNA(Pyl)	300 ng	tRNA(Pyl)	50 ng	tRNA(Pyl)	10 ng
22-0725 GFP mCherry_300V_C6_015.fcs	40	154		55			Mock	300 ng	Mock	550 ng	Mock	590 ng	Mock	300 ng	Mock	550 ng	Mock	590 ng
22-0725 GFP mCherry_300V_D1_016.fcs	104	1130		107.008			+ SCO-K	250 uM	+ SCO-K	250 uM	+ SCO-K	250 uM	+ SCO-K	250 uM	+ SCO-K	250 uM	+ SCO-K	250 uM
22-0725 GFP mCherry_300V_D2_017.fcs	56.1	434		83.7838			GFP(TAG), mCherry(TAG)-MS2	300 ng	GFP(TAG), mCherry(TAG)-MS2	300 ng	GFP(TAG), mCherry(TAG)-MS2	300 ng	GFP(TAG), mCherry(TAG)-MS2	300 ng	GFP(TAG), mCherry(TAG)-MS2	300 ng	GFP(TAG), mCherry(TAG)-MS2	300 ng
22-0725 GFP mCherry_300V_D3_018.fcs	48.6	240		85.7143			ERMP organelle	300 ng	ERMP organelle	300 ng	ERMP organelle	300 ng	OMMP organelle	300 ng	OMMP organelle	300 ng	OMMP organelle	300 ng
22-0725 GFP mCherry_300V_D4_019.fcs	52.7	370		35.0379		D	NA-PKRdelta	300 ng	NA-PKRdelta	300 ng	NA-PKRdelta	300 ng	NA-PKRdelta	300 ng	NA-PKRdelta	300 ng	NA-PKRdelta	300 ng
22-0725 GFP mCherry_300V_D5_020.fcs	43.4	225		43.4363			tRNA(Pyl)	300 ng	tRNA(Pyl)	50 ng	tRNA(Pyl)	10 ng	tRNA(Pyl)	300 ng	tRNA(Pyl)	50 ng	tRNA(Pyl)	10 ng
22-0725 GFP mCherry_300V_D6_021.fcs	43.4	173		61.7857			+ SCO-K	250 uM	Mock	250 ng	Mock	290 ng	+ SCO-K	250 uM	Mock	250 ng	Mock	290 ng
22-0725 GFP mCherry_300V_E1_022.fcs	110	1012		95.8333					+ SCO-K	250 uM	+ SCO-K	250 uM			+ SCO-K	250 uM	+ SCO-K	250 uM
22-0725 GFP mCherry_300V_E2_023.fcs	64	416		80.3089			GFP(TAG), mCherry(TAG)-MS2	300 ng	GFP(TAG), mCherry(TAG)-MS2	300 ng	GFP(TAG), mCherry(TAG)-MS2	300 ng	GFP(TAG), mCherry(TAG)-MS2	300 ng	GFP(TAG), mCherry(TAG)-MS2	300 ng	GFP(TAG), mCherry(TAG)-MS2	300 ng
22-0725 GFP mCherry_300V_E3_024.fcs	53.9	248		88.5714			ERMP organelle	300 ng	ERMP organelle	300 ng	ERMP organelle	300 ng	OMMP organelle	300 ng	OMMP organelle	300 ng	OMMP organelle	300 ng
22-0725 GFP mCherry_300V_E4_025.fcs	63.3	360		34.0909		E	ERMP-PKRdelta	300 ng	ERMP-PKRdelta	300 ng	ERMP-PKRdelta	300 ng	OMMP-PKRdelta	300 ng	OMMP-PKRdelta	300 ng	OMMP-PKRdelta	300 ng
22-0725 GFP mCherry_300V_E5_026.fcs	49.3	228		44.0154			tRNA(Pyl)	300 ng	tRNA(Pyl)	50 ng	tRNA(Pyl)	10 ng	tRNA(Pyl)	300 ng	tRNA(Pyl)	50 ng	tRNA(Pyl)	10 ng
22-0725 GFP mCherry_300V_E6_027.fcs	44.6	169		60.3571			+ SCO-K	250 uM	Mock	250 ng	Mock	290 ng	+ SCO-K	250 uM	Mock	250 ng	Mock	290 ng
22-0728 GFP mCherry_300V_A1_001.fcs	124	136							+ SCO-K	250 uM	+ SCO-K	250 uM			+ SCO-K	250 uM	+ SCO-K	250 uM
22-0728 GFP mCherry_300V_A2_002.fcs	79.8	133
22-0728 GFP mCherry_300V_A3_003.fcs	62.4	135
22-0728 GFP mCherry_300V_A4_004.fcs	65.2	131
22-0728 GFP mCherry_300V_A5_005.fcs	154	118
22-0728 GFP mCherry_300V_A6_006.fcs	146	137
22-0728 GFP mCherry_300V_B1_007.fcs	1202	1353		100
22-0728 GFP mCherry_300V_B2_008.fcs	486	586		100
22-0728 GFP mCherry_300V_B3_009.fcs	229	290		100
22-0728 GFP mCherry_300V_C1_010.fcs	85.7	833		61.5669
22-0728 GFP mCherry_300V_C2_011.fcs	49.9	363		61.9454
22-0728 GFP mCherry_300V_C3_012.fcs	42.2	220		75.8621
22-0728 GFP mCherry_300V_C4_013.fcs	51.4	333		24.612
22-0728 GFP mCherry_300V_C5_014.fcs	42.2	206		35.1536
22-0728 GFP mCherry_300V_C6_015.fcs	40	158		54.4828
22-0728 GFP mCherry_300V_D1_016.fcs	114	1404		103.769
22-0728 GFP mCherry_300V_D2_017.fcs	59.2	527		89.9317
22-0728 GFP mCherry_300V_D3_018.fcs	49.9	280		96.5517
22-0728 GFP mCherry_300V_D4_019.fcs	57.4	466		34.442
22-0728 GFP mCherry_300V_D5_020.fcs	45.2	252		43.0034
22-0728 GFP mCherry_300V_D6_021.fcs	44	184		63.4483
22-0728 GFP mCherry_300V_E1_022.fcs	122	1308		96.6741
22-0728 GFP mCherry_300V_E2_023.fcs	67.2	510		87.0307
22-0728 GFP mCherry_300V_E3_024.fcs	54.5	275		94.8276
22-0728 GFP mCherry_300V_E4_025.fcs	65.9	428		31.6334
22-0728 GFP mCherry_300V_E5_026.fcs	49.3	242		41.2969
22-0728 GFP mCherry_300V_E6_027.fcs	46.2	177		61.0345
22-0730 GFP mCherry_300V_A1_001.fcs	119	136
22-0730 GFP mCherry_300V_A2_002.fcs	82.4	141
22-0730 GFP mCherry_300V_A3_003.fcs	61.1	126
22-0730 GFP mCherry_300V_A4_004.fcs	67.8	135
22-0730 GFP mCherry_300V_A5_005.fcs	170	126
22-0730 GFP mCherry_300V_A6_006.fcs	189	161
22-0730 GFP mCherry_300V_B1_007.fcs	1440	1443		100
22-0730 GFP mCherry_300V_B2_008.fcs	555	608		100
22-0730 GFP mCherry_300V_B3_009.fcs	265	309		100
22-0730 GFP mCherry_300V_C1_010.fcs	85.1	798		55.3015
22-0730 GFP mCherry_300V_C2_011.fcs	49.9	360		59.2105
22-0730 GFP mCherry_300V_C3_012.fcs	43.4	226		73.1392
22-0730 GFP mCherry_300V_C4_013.fcs	51.4	305		21.1365
22-0730 GFP mCherry_300V_C5_014.fcs	41.6	197		32.4013
22-0730 GFP mCherry_300V_C6_015.fcs	40.6	156		50.4854
22-0730 GFP mCherry_300V_D1_016.fcs	117	1235		85.5856
22-0730 GFP mCherry_300V_D2_017.fcs	60.5	495		81.4145
22-0730 GFP mCherry_300V_D3_018.fcs	49.9	259		83.8188
22-0730 GFP mCherry_300V_D4_019.fcs	57.4	410		28.413
22-0730 GFP mCherry_300V_D5_020.fcs	45.2	233		38.3224
22-0730 GFP mCherry_300V_D6_021.fcs	44	181		58.5761
22-0730 GFP mCherry_300V_E1_022.fcs	125	1185		82.1206
22-0730 GFP mCherry_300V_E2_023.fcs	67.8	440		72.3684
22-0730 GFP mCherry_300V_E3_024.fcs	56.1	247		79.9353
22-0730 GFP mCherry_300V_E4_025.fcs	67.2	366		25.3638
22-0730 GFP mCherry_300V_E5_026.fcs	50.8	229		37.6645
22-0730 GFP mCherry_300V_E6_027.fcs	46.2	173		55.9871
ERMP organelle
relative efficiency (mCherry) : (mCherry (sample) / mCherry (control))*100%, normalized to cyto PylRS
ERMP organelle					Mean		SD
	25.07	28.07	30.07
300 ng tRNA	66.7614	61.5669	55.3015		61.2099		5.73829
50 ng tRNA	62.1622	61.9454	59.2105		61.106		1.64513
10 ng tRNA	74.2857	75.8621	73.1392		74.429		1.3671
ERMP + NA-PKRdelta					Mean		SD
	25.07	28.07	30.07
300 ng tRNA	107.008	103.769	85.5856		98.7875		11.5473
50 ng tRNA	83.7838	89.9317	81.4145		85.0433		4.39611
10 ng tRNA	85.7143	96.5517	83.8188		88.6949		6.86988
ERMP + ERMP-PKRdelta					Mean		SD
	25.07	28.07	30.07
300 ng tRNA	95.8333	96.6741	82.1206		91.5427		8.17058
50 ng tRNA	80.3089	87.0307	72.3684		79.9027		7.33958
10 ng tRNA	88.5714	94.8276	79.9353		87.7781		7.47778
OMMP organelle
relative efficiency (mCherry) : (mCherry (sample) / mCherry (control))*100%, normalized to cyto PylRS
OMMP organelle					Mean		SD
	25.07	28.07	30.07
300 ng tRNA	26.8939	24.612	21.1365		24.2141		2.89925
50 ng tRNA	36.6795	35.1536	32.4013		34.7448		2.16821
10 ng tRNA	55	54.4828	50.4854		53.3227		2.47074
OMMP + NA-PKRdelta					Mean		SD
	25.07	28.07	30.07
300 ng tRNA	35.0379	34.442	28.413		32.631		3.66497
50 ng tRNA	43.4363	43.0034	38.3224		41.5874		2.83584
10 ng tRNA	61.7857	63.4483	58.5761		61.27		2.47671
OMMP + OMMP-PKRdelta					Mean		SD
	25.07	28.07	30.07
300 ng tRNA	34.0909	31.6334	25.3638		30.3627		4.50017
50 ng tRNA	44.0154	41.2969	37.6645		40.9923		3.18643
10 ng tRNA	60.3571	61.0345	55.9871		59.1262		2.73962

## Sheet: Supplementary Fig. 29
Supplementary Fig. 29
	HEK293T cells/Single Cells/Live/Q1: GFP- , mCherry+ | Mean (GFP)	HEK293T cells/Single Cells/Live/Q1: GFP- , mCherry+ | Mean (mCherry)		Efficiency		mCherry/GFP		Fold change selectivity				Transfection map:
22-0715 GFP mCherry_300V_A1_001.fcs	113	160										1		2		3		4		5		6
22-0715 GFP mCherry_300V_A2_002.fcs	99.7	154										GFP(TAG), mCherry(TAG)-MS2	300 ng	GFP(TAG), mCherry(TAG)-MS2	300 ng	GFP(TAG), mCherry(TAG)-MS2	300 ng	GFP(TAG), mCherry(TAG)-MS2	300 ng	Mock	1200 ng	Untransfected
22-0715 GFP mCherry_300V_A3_003.fcs	83	166										MmPylRS(AF)	300 ng	MmPylRS(AF)	300 ng	MmPylRS(AF)	300 ng
22-0715 GFP mCherry_300V_A4_004.fcs	80	208									A	tRNA(Pyl)	300 ng	tRNA(Pyl)	50 ng	tRNA(Pyl)	10 ng	Mock	900 ng
22-0715 GFP mCherry_300V_A5_005.fcs	126	114										Mock	300 ng	Mock	550 ng	Mock	590 ng
22-0715 GFP mCherry_300V_A6_006.fcs	135	135
22-0715 GFP mCherry_300V_B1_007.fcs	4090	4013		100		0.981174		1				GFP(TAG), mCherry(TAG)-MS2	300 ng	GFP(TAG), mCherry(TAG)-MS2	300 ng	GFP(TAG), mCherry(TAG)-MS2	300 ng
22-0715 GFP mCherry_300V_B2_008.fcs	1387	1567		100		1.12978		1				MmPylRS(AF)	300 ng	MmPylRS(AF)	300 ng	MmPylRS(AF)	300 ng
22-0715 GFP mCherry_300V_B3_009.fcs	474	630		100		1.32911		1			B	tRNA(Pyl)	300 ng	tRNA(Pyl)	50 ng	tRNA(Pyl)	10 ng
22-0715 GFP mCherry_300V_C1_010.fcs	85.4	1032		25.7164		12.0843		12.3162				Mock	300 ng	Mock	550 ng	Mock	590 ng
22-0715 GFP mCherry_300V_C2_011.fcs	48	423		26.9943		8.8125		7.80022				+ SCO-K	250 uM	+ SCO-K	250 uM	+ SCO-K	250 uM
22-0715 GFP mCherry_300V_C3_012.fcs	42	259		41.1111		6.16667		4.63968				GFP(TAG), mCherry(TAG)-MS2	300 ng	GFP(TAG), mCherry(TAG)-MS2	300 ng	GFP(TAG), mCherry(TAG)-MS2	300 ng	GFP(TAG), mCherry(TAG)-MS2	300 ng	GFP(TAG), mCherry(TAG)-MS2	300 ng	GFP(TAG), mCherry(TAG)-MS2	300 ng
22-0715 GFP mCherry_300V_C4_013.fcs	102	1350		33.6407		13.2353		13.4892				PMP organelle	300 ng	PMP organelle	300 ng	PMP organelle	300 ng	GMP organelle	300 ng	GMP organelle	300 ng	GMP organelle	300 ng
22-0715 GFP mCherry_300V_C5_014.fcs	49.3	554		35.3542		11.2373		9.9465			C	tRNA(Pyl)	300 ng	tRNA(Pyl)	50 ng	tRNA(Pyl)	10 ng	tRNA(Pyl)	300 ng	tRNA(Pyl)	50 ng	tRNA(Pyl)	10 ng
22-0715 GFP mCherry_300V_C6_015.fcs	42.4	296		46.9841		6.98113		5.25247				Mock	300 ng	Mock	550 ng	Mock	590 ng	Mock	300 ng	Mock	550 ng	Mock	590 ng
22-0715 GFP mCherry_300V_D1_016.fcs	114	1449		36.1077		12.7105		12.9544				+ SCO-K	250 uM	+ SCO-K	250 uM	+ SCO-K	250 uM	+ SCO-K	250 uM	+ SCO-K	250 uM	+ SCO-K	250 uM
22-0715 GFP mCherry_300V_D2_017.fcs	62.6	700		44.6713		11.1821		9.89763				GFP(TAG), mCherry(TAG)-MS2	300 ng	GFP(TAG), mCherry(TAG)-MS2	300 ng	GFP(TAG), mCherry(TAG)-MS2	300 ng	GFP(TAG), mCherry(TAG)-MS2	300 ng	GFP(TAG), mCherry(TAG)-MS2	300 ng	GFP(TAG), mCherry(TAG)-MS2	300 ng
22-0715 GFP mCherry_300V_D3_018.fcs	53.6	386		61.2698		7.20149		5.41827				PMP organelle	300 ng	PMP organelle	300 ng	PMP organelle	300 ng	GMP organelle	300 ng	GMP organelle	300 ng	GMP organelle	300 ng
22-0715 GFP mCherry_300V_D4_019.fcs	147	1803		44.929		12.2653		12.5006			D	NA-PKRdelta	300 ng	NA-PKRdelta	300 ng	NA-PKRdelta	300 ng	NA-PKRdelta	300 ng	NA-PKRdelta	300 ng	NA-PKRdelta	300 ng
22-0715 GFP mCherry_300V_D5_020.fcs	68.1	774		49.3937		11.3656		10.0601				tRNA(Pyl)	300 ng	tRNA(Pyl)	50 ng	tRNA(Pyl)	10 ng	tRNA(Pyl)	300 ng	tRNA(Pyl)	50 ng	tRNA(Pyl)	10 ng
22-0715 GFP mCherry_300V_D6_021.fcs	53.7	409		64.9206		7.61639		5.73042				+ SCO-K	250 uM	Mock	250 ng	Mock	290 ng	+ SCO-K	250 uM	Mock	250 ng	Mock	290 ng
22-0715 GFP mCherry_300V_E1_022.fcs	172	1697		42.2876		9.86628		10.0556						+ SCO-K	250 uM	+ SCO-K	250 uM			+ SCO-K	250 uM	+ SCO-K	250 uM
22-0715 GFP mCherry_300V_E2_023.fcs	88.4	850		54.2438		9.61538		8.51087				GFP(TAG), mCherry(TAG)-MS2	300 ng	GFP(TAG), mCherry(TAG)-MS2	300 ng	GFP(TAG), mCherry(TAG)-MS2	300 ng	GFP(TAG), mCherry(TAG)-MS2	300 ng	GFP(TAG), mCherry(TAG)-MS2	300 ng	GFP(TAG), mCherry(TAG)-MS2	300 ng
22-0715 GFP mCherry_300V_E3_024.fcs	65.1	447		70.9524		6.86636		5.16612				PMP organelle	300 ng	PMP organelle	300 ng	PMP organelle	300 ng	GMP organelle	300 ng	GMP organelle	300 ng	GMP organelle	300 ng
22-0715 GFP mCherry_300V_E4_025.fcs	181	1978		49.2898		10.9282		11.1379			E	PMP-PKRdelta	300 ng	PMP-PKRdelta	300 ng	PMP-PKRdelta	300 ng	GMP-PKRdelta	300 ng	GMP-PKRdelta	300 ng	GMP-PKRdelta	300 ng
22-0715 GFP mCherry_300V_E5_026.fcs	81.6	885		56.4773		10.8456		9.59976				tRNA(Pyl)	300 ng	tRNA(Pyl)	50 ng	tRNA(Pyl)	10 ng	tRNA(Pyl)	300 ng	tRNA(Pyl)	50 ng	tRNA(Pyl)	10 ng
22-0715 GFP mCherry_300V_E6_027.fcs	60.5	475		75.3968		7.85124		5.90712				+ SCO-K	250 uM	Mock	250 ng	Mock	290 ng	+ SCO-K	250 uM	Mock	250 ng	Mock	290 ng
22-0722 GFP mCherry_300V_A1_001.fcs	121	167				1.38017								+ SCO-K	250 uM	+ SCO-K	250 uM			+ SCO-K	250 uM	+ SCO-K	250 uM
22-0722 GFP mCherry_300V_A2_002.fcs	122	150				1.22951
22-0722 GFP mCherry_300V_A3_003.fcs	66.2	269				4.06344
22-0722 GFP mCherry_300V_A4_004.fcs	68.3	162				2.37189
22-0722 GFP mCherry_300V_A5_005.fcs	217	207				0.953917
22-0722 GFP mCherry_300V_A6_006.fcs	251	172				0.685259
22-0722 GFP mCherry_300V_B1_007.fcs	5318	3802		100		0.71493		1
22-0722 GFP mCherry_300V_B2_008.fcs	1854	1529		100		0.824703		1
22-0722 GFP mCherry_300V_B3_009.fcs	532	555		100		1.04323		1
22-0722 GFP mCherry_300V_C1_010.fcs	88.3	965		25.3814		10.9287		15.2863
22-0722 GFP mCherry_300V_C2_011.fcs	48.6	390		25.5069		8.02469		9.7304
22-0722 GFP mCherry_300V_C3_012.fcs	44.1	242		43.6036		5.48753		5.26012
22-0722 GFP mCherry_300V_C4_013.fcs	107	1258		33.0878		11.757		16.445
22-0722 GFP mCherry_300V_C5_014.fcs	49.4	503		32.8973		10.1822		12.3465
22-0722 GFP mCherry_300V_C6_015.fcs	42.2	263		47.3874		6.23223		5.97395
22-0722 GFP mCherry_300V_D1_016.fcs	131	1395		36.6912		10.6489		14.895
22-0722 GFP mCherry_300V_D2_017.fcs	65.1	613		40.0916		9.41628		11.4178
22-0722 GFP mCherry_300V_D3_018.fcs	56.9	316		56.9369		5.5536		5.32345
22-0722 GFP mCherry_300V_D4_019.fcs	161	1668		43.8716		10.3602		14.4913
22-0722 GFP mCherry_300V_D5_020.fcs	71.3	744		48.6593		10.4348		12.6528
22-0722 GFP mCherry_300V_D6_021.fcs	56.7	379		68.2883		6.6843		6.4073
22-0722 GFP mCherry_300V_E1_022.fcs	208	1655		43.5297		7.95673		11.1294
22-0722 GFP mCherry_300V_E2_023.fcs	94.9	754		49.3133		7.94521		9.63402
22-0722 GFP mCherry_300V_E3_024.fcs	66.9	375		67.5676		5.60538		5.37309
22-0722 GFP mCherry_300V_E4_025.fcs	203	1835		48.2641		9.03941		12.6438
22-0722 GFP mCherry_300V_E5_026.fcs	89.4	824		53.8914		9.217		11.1761
22-0722 GFP mCherry_300V_E6_027.fcs	62.2	419		75.4955		6.73633		6.45717
22-0723 GFP mCherry_300V_A1_001.fcs	125	167				1.336
22-0723 GFP mCherry_300V_A2_002.fcs	131	169				1.29008
22-0723 GFP mCherry_300V_A3_003.fcs	65.3	240				3.67534
22-0723 GFP mCherry_300V_A4_004.fcs	54.4	195				3.58456
22-0723 GFP mCherry_300V_A5_005.fcs	183	144				0.786885
22-0723 GFP mCherry_300V_A6_006.fcs	52	131				2.51923
22-0723 GFP mCherry_300V_B1_007.fcs	5148	4003		100		0.777584		1
22-0723 GFP mCherry_300V_B2_008.fcs	1635	1515		100		0.926606		1
22-0723 GFP mCherry_300V_B3_009.fcs	537	593		100		1.10428		1
22-0723 GFP mCherry_300V_C1_010.fcs	91.8	976		24.3817		10.6318		13.6729
22-0723 GFP mCherry_300V_C2_011.fcs	49.3	394		26.0066		7.99189		8.62491
22-0723 GFP mCherry_300V_C3_012.fcs	43.5	240		40.4722		5.51724		4.99622
22-0723 GFP mCherry_300V_C4_013.fcs	111	1320		32.9753		11.8919		15.2934
22-0723 GFP mCherry_300V_C5_014.fcs	50.9	499		32.9373		9.80354		10.5801
22-0723 GFP mCherry_300V_C6_015.fcs	42.2	281		47.3862		6.65877		6.02995
22-0723 GFP mCherry_300V_D1_016.fcs	136	1462		36.5226		10.75		13.8249
22-0723 GFP mCherry_300V_D2_017.fcs	64.9	643		42.4422		9.90755		10.6923
22-0723 GFP mCherry_300V_D3_018.fcs	55.1	344		58.0101		6.24319		5.65362
22-0723 GFP mCherry_300V_D4_019.fcs	181	1929		48.1889		10.6575		13.7059
22-0723 GFP mCherry_300V_D5_020.fcs	68.8	761		50.231		11.061		11.9372
22-0723 GFP mCherry_300V_D6_021.fcs	56.3	391		65.9359		6.94494		6.28909
22-0723 GFP mCherry_300V_E1_022.fcs	237	1833		45.7907		7.73418		9.94643
22-0723 GFP mCherry_300V_E2_023.fcs	100	842		55.5776		8.42		9.08693
22-0723 GFP mCherry_300V_E3_024.fcs	68.9	431		72.6813		6.25544		5.66471
22-0723 GFP mCherry_300V_E4_025.fcs	234	2062		51.5114		8.81197		11.3325
22-0723 GFP mCherry_300V_E5_026.fcs	93.8	880		58.0858		9.38166		10.1248
22-0723 GFP mCherry_300V_E6_027.fcs	62.1	408		68.8027		6.57005		5.94961
PMP organelle
Efficiency: (mCherry (sample) / mCherry (control))*100%										Selectivity: (mCherry (sample) / GFP (sample)) / (mCherry (control) / GFP (control))
PMP organelle					Mean		SD			PMP organelle					Mean		SD
	15.07	22.07	23.07								15.07	22.07	23.07
300 ng tRNA	25.7164	25.3814	24.3817		25.1598		0.694386			300 ng tRNA	12.3162	15.2863	13.6729		13.7585		1.48692
50 ng tRNA	26.9943	25.5069	26.0066		26.1692		0.756915			50 ng tRNA	7.80022	9.7304	8.62491		8.71851		0.968489
10 ng tRNA	41.1111	43.6036	40.4722		41.729		1.65462			10 ng tRNA	4.63968	5.26012	4.99622		4.96534		0.311368
PMP + NA-PKRdelta					Mean		SD			PMP + NA-PKRdelta					Mean		SD
	15.07	22.07	23.07								15.07	22.07	23.07
300 ng tRNA	36.1077	36.6912	36.5226		36.4405		0.300324			300 ng tRNA	12.9544	14.895	13.8249		13.8914		0.97198
50 ng tRNA	44.6713	40.0916	42.4422		42.4017		2.29016			50 ng tRNA	9.89763	11.4178	10.6923		10.6692		0.760339
10 ng tRNA	61.2698	56.9369	58.0101		58.739		2.25653			10 ng tRNA	5.41827	5.32345	5.65362		5.46511		0.169994
PMP + PMP-PKRdelta					Mean		SD			PMP + PMP-PKRdelta					Mean		SD
	15.07	22.07	23.07								15.07	22.07	23.07
300 ng tRNA	42.2876	43.5297	45.7907		43.8693		1.77606			300 ng tRNA	10.0556	11.1294	9.94643		10.3771		0.653747
50 ng tRNA	54.2438	49.3133	55.5776		53.0449		3.29975			50 ng tRNA	8.51087	9.63402	9.08693		9.07727		0.561634
10 ng tRNA	70.9524	67.5676	72.6813		70.4004		2.60116			10 ng tRNA	5.16612	5.37309	5.66471		5.4013		0.250491
GMP organelle
Efficiency: (mCherry (sample) / mCherry (control))*100%										Selectivity: (mCherry (sample) / GFP (sample)) / (mCherry (control) / GFP (control))
GMP organelle					Mean		SD			GMP organelle					Mean		SD
	15.07	22.07	23.07								15.07	22.07	23.07
300 ng tRNA	33.6407	33.0878	32.9753		33.2346		0.356146			300 ng tRNA	13.4892	16.445	15.2934		15.0759		1.48982
50 ng tRNA	35.3542	32.8973	32.9373		33.7296		1.40707			50 ng tRNA	9.9465	12.3465	10.5801		10.9577		1.24376
10 ng tRNA	46.9841	47.3874	47.3862		47.2526		0.232472			10 ng tRNA	5.25247	5.97395	6.02995		5.75212		0.433617
GMP + NA-PKRdelta					Mean		SD			GMP + NA-PKRdelta					Mean		SD
	15.07	22.07	23.07								15.07	22.07	23.07
300 ng tRNA	44.929	43.8716	48.1889		45.6632		2.2503			300 ng tRNA	12.5006	14.4913	13.7059		13.5659		1.00266
50 ng tRNA	49.3937	48.6593	50.231		49.428		0.786444			50 ng tRNA	10.0601	12.6528	11.9372		11.55		1.33901
10 ng tRNA	64.9206	68.2883	65.9359		66.3816		1.7275			10 ng tRNA	5.73042	6.4073	6.28909		6.14227		0.361533
GMP + GMP-PKRdelta					Mean		SD			GMP + GMP-PKRdelta					Mean		SD
	15.07	22.07	23.07								15.07	22.07	23.07
300 ng tRNA	49.2898	48.2641	51.5114		49.6884		1.65994			300 ng tRNA	11.1379	12.6438	11.3325		11.7047		0.819045
50 ng tRNA	56.4773	53.8914	58.0858		56.1515		2.11608			50 ng tRNA	9.59976	11.1761	10.1248		10.3002		0.802703
10 ng tRNA	75.3968	75.4955	68.8027		73.2317		3.83592			10 ng tRNA	5.90712	6.45717	5.94961		6.10463		0.306045
	HEK293T cells/Single Cells/Live cells/Q1: GFP- , mCherry+ | Mean (GFP)	HEK293T cells/Single Cells/Live cells/Q1: GFP- , mCherry+ | Mean (mCherry)		Efficiency		mCherry/GFP		Fold change selectivity				Transfection map:
22-0725 GFP mCherry_300V_A1_001.fcs	139	192										1		2		3		4		5		6
22-0725 GFP mCherry_300V_A2_002.fcs	88.7	228										GFP(TAG), mCherry(TAG)-MS2	300 ng	GFP(TAG), mCherry(TAG)-MS2	300 ng	GFP(TAG), mCherry(TAG)-MS2	300 ng	GFP(TAG), mCherry(TAG)-MS2	300 ng	Mock	1200 ng	Untransfected
22-0725 GFP mCherry_300V_A3_003.fcs	73.4	323										MmPylRS(AF)	300 ng	MmPylRS(AF)	300 ng	MmPylRS(AF)	300 ng
22-0725 GFP mCherry_300V_A4_004.fcs	78.7	205									A	tRNA(Pyl)	300 ng	tRNA(Pyl)	50 ng	tRNA(Pyl)	10 ng	Mock	900 ng
22-0725 GFP mCherry_300V_A5_005.fcs	150	112										Mock	300 ng	Mock	550 ng	Mock	590 ng
22-0725 GFP mCherry_300V_A6_006.fcs	155	169
22-0725 GFP mCherry_300V_B1_007.fcs	4322	3344		100		0.773716		1				GFP(TAG), mCherry(TAG)-MS2	300 ng	GFP(TAG), mCherry(TAG)-MS2	300 ng	GFP(TAG), mCherry(TAG)-MS2	300 ng
22-0725 GFP mCherry_300V_B2_008.fcs	1383	1304		100		0.942878		1				MmPylRS(AF)	300 ng	MmPylRS(AF)	300 ng	MmPylRS(AF)	300 ng
22-0725 GFP mCherry_300V_B3_009.fcs	471	537		100		1.14013		1			B	tRNA(Pyl)	300 ng	tRNA(Pyl)	50 ng	tRNA(Pyl)	10 ng
22-0725 GFP mCherry_300V_C1_010.fcs	153	1535		45.9031		10.0327		12.9669				Mock	300 ng	Mock	550 ng	Mock	590 ng
22-0725 GFP mCherry_300V_C2_011.fcs	59.5	602		46.1656		10.1176		10.7306				+ SCO-K	250 uM	+ SCO-K	250 uM	+ SCO-K	250 uM
22-0725 GFP mCherry_300V_C3_012.fcs	46.3	333		62.0112		7.19222		6.30826				GFP(TAG), mCherry(TAG)-MS2	300 ng	GFP(TAG), mCherry(TAG)-MS2	300 ng	GFP(TAG), mCherry(TAG)-MS2	300 ng	GFP(TAG), mCherry(TAG)-MS2	300 ng	GFP(TAG), mCherry(TAG)-MS2	300 ng	GFP(TAG), mCherry(TAG)-MS2	300 ng
22-0725 GFP mCherry_300V_C4_013.fcs	59.1	523		15.64		8.84941		11.4375				ERMP organelle	300 ng	ERMP organelle	300 ng	ERMP organelle	300 ng	OMMP organelle	300 ng	OMMP organelle	300 ng	OMMP organelle	300 ng
22-0725 GFP mCherry_300V_C5_014.fcs	48.2	310		23.773		6.43154		6.82118			C	tRNA(Pyl)	300 ng	tRNA(Pyl)	50 ng	tRNA(Pyl)	10 ng	tRNA(Pyl)	300 ng	tRNA(Pyl)	50 ng	tRNA(Pyl)	10 ng
22-0725 GFP mCherry_300V_C6_015.fcs	49.6	240		44.6927		4.83871		4.24401				Mock	300 ng	Mock	550 ng	Mock	590 ng	Mock	300 ng	Mock	550 ng	Mock	590 ng
22-0725 GFP mCherry_300V_D1_016.fcs	268	2120		63.3971		7.91045		10.224				+ SCO-K	250 uM	+ SCO-K	250 uM	+ SCO-K	250 uM	+ SCO-K	250 uM	+ SCO-K	250 uM	+ SCO-K	250 uM
22-0725 GFP mCherry_300V_D2_017.fcs	81.6	859		65.8742		10.527		11.1647				GFP(TAG), mCherry(TAG)-MS2	300 ng	GFP(TAG), mCherry(TAG)-MS2	300 ng	GFP(TAG), mCherry(TAG)-MS2	300 ng	GFP(TAG), mCherry(TAG)-MS2	300 ng	GFP(TAG), mCherry(TAG)-MS2	300 ng	GFP(TAG), mCherry(TAG)-MS2	300 ng
22-0725 GFP mCherry_300V_D3_018.fcs	56.8	424		78.9572		7.46479		6.54733				ERMP organelle	300 ng	ERMP organelle	300 ng	ERMP organelle	300 ng	OMMP organelle	300 ng	OMMP organelle	300 ng	OMMP organelle	300 ng
22-0725 GFP mCherry_300V_D4_019.fcs	78.8	761		22.7572		9.65736		12.4818			D	NA-PKRdelta	300 ng	NA-PKRdelta	300 ng	NA-PKRdelta	300 ng	NA-PKRdelta	300 ng	NA-PKRdelta	300 ng	NA-PKRdelta	300 ng
22-0725 GFP mCherry_300V_D5_020.fcs	53	396		30.3681		7.4717		7.92435				tRNA(Pyl)	300 ng	tRNA(Pyl)	50 ng	tRNA(Pyl)	10 ng	tRNA(Pyl)	300 ng	tRNA(Pyl)	50 ng	tRNA(Pyl)	10 ng
22-0725 GFP mCherry_300V_D6_021.fcs	53.7	268		49.9069		4.99069		4.37731				+ SCO-K	250 uM	Mock	250 ng	Mock	290 ng	+ SCO-K	250 uM	Mock	250 ng	Mock	290 ng
22-0725 GFP mCherry_300V_E1_022.fcs	325	2094		62.6196		6.44308		8.32745						+ SCO-K	250 uM	+ SCO-K	250 uM			+ SCO-K	250 uM	+ SCO-K	250 uM
22-0725 GFP mCherry_300V_E2_023.fcs	109	917		70.3221		8.41284		8.92252				GFP(TAG), mCherry(TAG)-MS2	300 ng	GFP(TAG), mCherry(TAG)-MS2	300 ng	GFP(TAG), mCherry(TAG)-MS2	300 ng	GFP(TAG), mCherry(TAG)-MS2	300 ng	GFP(TAG), mCherry(TAG)-MS2	300 ng	GFP(TAG), mCherry(TAG)-MS2	300 ng
22-0725 GFP mCherry_300V_E3_024.fcs	66.7	474		88.2682		7.10645		6.23303				ERMP organelle	300 ng	ERMP organelle	300 ng	ERMP organelle	300 ng	OMMP organelle	300 ng	OMMP organelle	300 ng	OMMP organelle	300 ng
22-0725 GFP mCherry_300V_E4_025.fcs	110	762		22.7871		6.92727		8.95325			E	ERMP-PKRdelta	300 ng	ERMP-PKRdelta	300 ng	ERMP-PKRdelta	300 ng	OMMP-PKRdelta	300 ng	OMMP-PKRdelta	300 ng	OMMP-PKRdelta	300 ng
22-0725 GFP mCherry_300V_E5_026.fcs	62.7	399		30.5982		6.36364		6.74916				tRNA(Pyl)	300 ng	tRNA(Pyl)	50 ng	tRNA(Pyl)	10 ng	tRNA(Pyl)	300 ng	tRNA(Pyl)	50 ng	tRNA(Pyl)	10 ng
22-0725 GFP mCherry_300V_E6_027.fcs	55	249		46.3687		4.52727		3.97085				+ SCO-K	250 uM	Mock	250 ng	Mock	290 ng	+ SCO-K	250 uM	Mock	250 ng	Mock	290 ng
22-0728 GFP mCherry_300V_A1_001.fcs	136	174				1.27941								+ SCO-K	250 uM	+ SCO-K	250 uM			+ SCO-K	250 uM	+ SCO-K	250 uM
22-0728 GFP mCherry_300V_A2_002.fcs	99.4	192				1.93159
22-0728 GFP mCherry_300V_A3_003.fcs	90.5	210				2.32044
22-0728 GFP mCherry_300V_A4_004.fcs	81.1	178				2.19482
22-0728 GFP mCherry_300V_A5_005.fcs	149	121				0.812081
22-0728 GFP mCherry_300V_A6_006.fcs	161	136				0.84472
22-0728 GFP mCherry_300V_B1_007.fcs	4124	3942		100		0.955868		1
22-0728 GFP mCherry_300V_B2_008.fcs	1315	1455		100		1.10646		1
22-0728 GFP mCherry_300V_B3_009.fcs	426	553		100		1.29812		1
22-0728 GFP mCherry_300V_C1_010.fcs	166	1800		45.6621		10.8434		11.344
22-0728 GFP mCherry_300V_C2_011.fcs	65.5	692		47.5601		10.5649		9.54833
22-0728 GFP mCherry_300V_C3_012.fcs	46.7	342		61.8445		7.32334		5.64149
22-0728 GFP mCherry_300V_C4_013.fcs	76.2	646		16.3876		8.47769		8.8691
22-0728 GFP mCherry_300V_C5_014.fcs	50.5	337		23.1615		6.67327		6.03117
22-0728 GFP mCherry_300V_C6_015.fcs	48.8	245		44.3038		5.02049		3.8675
22-0728 GFP mCherry_300V_D1_016.fcs	327	2578		65.3983		7.88379		8.24778
22-0728 GFP mCherry_300V_D2_017.fcs	93.5	1096		75.3265		11.7219		10.594
22-0728 GFP mCherry_300V_D3_018.fcs	60.4	528		95.4792		8.74172		6.73413
22-0728 GFP mCherry_300V_D4_019.fcs	99.2	1009		25.5961		10.1714		10.641
22-0728 GFP mCherry_300V_D5_020.fcs	57.1	469		32.2337		8.21366		7.42334
22-0728 GFP mCherry_300V_D6_021.fcs	57.1	294		53.1646		5.14886		3.96639
22-0728 GFP mCherry_300V_E1_022.fcs	396	2609		66.1847		6.58838		6.89257
22-0728 GFP mCherry_300V_E2_023.fcs	130	1200		82.4742		9.23077		8.34259
22-0728 GFP mCherry_300V_E3_024.fcs	69.4	547		98.915		7.88184		6.07173
22-0728 GFP mCherry_300V_E4_025.fcs	123	943		23.9219		7.66667		8.02063
22-0728 GFP mCherry_300V_E5_026.fcs	65.1	462		31.7526		7.09677		6.41392
22-0728 GFP mCherry_300V_E6_027.fcs	59.9	291		52.6221		4.8581		3.7424
22-0730 GFP mCherry_300V_A1_001.fcs	139	184				1.32374
22-0730 GFP mCherry_300V_A2_002.fcs	119	210				1.76471
22-0730 GFP mCherry_300V_A3_003.fcs	76.6	186				2.4282
22-0730 GFP mCherry_300V_A4_004.fcs	92	227				2.46739
22-0730 GFP mCherry_300V_A5_005.fcs	184	130				0.706522
22-0730 GFP mCherry_300V_A6_006.fcs	203	185				0.91133
22-0730 GFP mCherry_300V_B1_007.fcs	4922	4029		100		0.81857		1
22-0730 GFP mCherry_300V_B2_008.fcs	1512	1453		100		0.960979		1
22-0730 GFP mCherry_300V_B3_009.fcs	518	591		100		1.14093		1
22-0730 GFP mCherry_300V_C1_010.fcs	162	1637		40.6304		10.1049		12.3446
22-0730 GFP mCherry_300V_C2_011.fcs	64.9	668		45.9738		10.2928		10.7107
22-0730 GFP mCherry_300V_C3_012.fcs	50.3	363		61.4213		7.2167		6.3253
22-0730 GFP mCherry_300V_C4_013.fcs	73.5	598		14.8424		8.13605		9.93935
22-0730 GFP mCherry_300V_C5_014.fcs	50.9	328		22.574		6.44401		6.70567
22-0730 GFP mCherry_300V_C6_015.fcs	52.6	254		42.978		4.8289		4.23243
22-0730 GFP mCherry_300V_D1_016.fcs	288	2255		55.9692		7.82986		9.5653
22-0730 GFP mCherry_300V_D2_017.fcs	92.3	976		67.1714		10.5742		11.0036
22-0730 GFP mCherry_300V_D3_018.fcs	59.7	461		78.0034		7.72194		6.76813
22-0730 GFP mCherry_300V_D4_019.fcs	93.2	870		21.5934		9.33476		11.4037
22-0730 GFP mCherry_300V_D5_020.fcs	56.4	428		29.4563		7.58865		7.89679
22-0730 GFP mCherry_300V_D6_021.fcs	54	290		49.0694		5.37037		4.70703
22-0730 GFP mCherry_300V_E1_022.fcs	346	2347		58.2527		6.78324		8.28669
22-0730 GFP mCherry_300V_E2_023.fcs	116	976		67.1714		8.41379		8.75544
22-0730 GFP mCherry_300V_E3_024.fcs	69.6	487		82.4027		6.99713		6.13285
22-0730 GFP mCherry_300V_E4_025.fcs	117	800		19.856		6.83761		8.35312
22-0730 GFP mCherry_300V_E5_026.fcs	67.4	432		29.7316		6.4095		6.66976
22-0730 GFP mCherry_300V_E6_027.fcs	61.1	278		47.0389		4.54992		3.98791
ERMP organelle
Efficiency: (mCherry (sample) / mCherry (control))*100%										Selectivity: (mCherry (sample) / GFP (sample)) / (mCherry (control) / GFP (control))
ERMP organelle					Mean		SD			ERMP organelle					Mean		SD
	25.07	28.07	30.07								25.07	28.07	30.07
300 ng tRNA	45.9031	45.6621	40.6304		44.0652		2.97705			300 ng tRNA	12.9669	11.344	12.3446		12.2185		0.818755
50 ng tRNA	46.1656	47.5601	45.9738		46.5665		0.865805			50 ng tRNA	10.7306	9.54833	10.7107		10.3299		0.676912
10 ng tRNA	62.0112	61.8445	61.4213		61.759		0.304078			10 ng tRNA	6.30826	5.64149	6.3253		6.09168		0.389973
ERMP + NA-PKRdelta					Mean		SD			ERMP + NA-PKRdelta					Mean		SD
	25.07	28.07	30.07								25.07	28.07	30.07
300 ng tRNA	63.3971	65.3983	55.9692		61.5882		4.96799			300 ng tRNA	10.224	8.24778	9.5653		9.34568		1.00623
50 ng tRNA	65.8742	75.3265	67.1714		69.4574		5.12401			50 ng tRNA	11.1647	10.594	11.0036		10.9208		0.294209
10 ng tRNA	78.9572	95.4792	78.0034		84.1466		9.82592			10 ng tRNA	6.54733	6.73413	6.76813		6.6832		0.118887
ERMP + ERMP-PKRdelta					Mean		SD			ERMP + ERMP-PKRdelta					Mean		SD
	25.07	28.07	30.07								25.07	28.07	30.07
300 ng tRNA	62.6196	66.1847	58.2527		62.3523		3.97275			300 ng tRNA	8.32745	6.89257	8.28669		7.83557		0.816919
50 ng tRNA	70.3221	82.4742	67.1714		73.3226		8.08062			50 ng tRNA	8.92252	8.34259	8.75544		8.67351		0.29852
10 ng tRNA	88.2682	98.915	82.4027		89.862		8.37073			10 ng tRNA	6.23303	6.07173	6.13285		6.14587		0.0814349
OMMP organelle
Efficiency: (mCherry (sample) / mCherry (control))*100%										Selectivity: (mCherry (sample) / GFP (sample)) / (mCherry (control) / GFP (control))
OMMP organelle					Mean		SD			OMMP organelle					Mean		SD
	25.07	28.07	30.07								25.07	28.07	30.07
300 ng tRNA	15.64	16.3876	14.8424		15.6233		0.772748			300 ng tRNA	11.4375	8.8691	9.93935		10.082		1.29015
50 ng tRNA	23.773	23.1615	22.574		23.1695		0.599551			50 ng tRNA	6.82118	6.03117	6.70567		6.51934		0.426695
10 ng tRNA	44.6927	44.3038	42.978		43.9915		0.89901			10 ng tRNA	4.24401	3.8675	4.23243		4.11465		0.214112
OMMP + NA-PKRdelta					Mean		SD			OMMP + NA-PKRdelta					Mean		SD
	25.07	28.07	30.07								25.07	28.07	30.07
300 ng tRNA	22.7572	25.5961	21.5934		23.3156		2.05895			300 ng tRNA	12.4818	10.641	11.4037		11.5088		0.924896
50 ng tRNA	30.3681	32.2337	29.4563		30.686		1.41572			50 ng tRNA	7.92435	7.42334	7.89679		7.74816		0.281641
10 ng tRNA	49.9069	53.1646	49.0694		50.7136		2.1635			10 ng tRNA	4.37731	3.96639	4.70703		4.35024		0.371057
OMMP + OMMP-PKRdelta					Mean		SD			OMMP + OMMP-PKRdelta					Mean		SD
	25.07	28.07	30.07								25.07	28.07	30.07
300 ng tRNA	22.7871	23.9219	19.856		22.1883		2.098			300 ng tRNA	8.95325	8.02063	8.35312		8.44233		0.472667
50 ng tRNA	30.5982	31.7526	29.7316		30.6941		1.0139			50 ng tRNA	6.74916	6.41392	6.66976		6.61095		0.175187
10 ng tRNA	46.3687	52.6221	47.0389		48.6766		3.43329			10 ng tRNA	3.97085	3.7424	3.98791		3.90039		0.137085

[truncated: 5 more sheets: Supplementary Fig. 35, Supplementary Fig. 36, Supplementary Fig. 37, Supplementary Fig. 38, Supplementary Fig. 42]
